# Supplementary material for: Intra-colony venom diversity contributes to maintaining eusociality in a cooperatively breeding ant
Source: BMC Biol. 2023 Jan 8;21:5. doi: 10.1186/s12915-022-01507-9 (PMC9827630; doi:10.1186/s12915-022-01507-9)
Supplement: Supplementary file 3 — Additional file 3. Zip file containing sequence alignments used for reconstruction of aculeatoxins phylogeny and GARD, MEME, and FEL tests. [file 12915_2022_1507_MOESM3_ESM.zip]

Archive with 35 entries (30 files):
- Selection/
- Selection/Rm_aculeatoxins_clade1_aligned.nt_signal.fasta
- __MACOSX/
- __MACOSX/Selection/
- __MACOSX/Selection/._Rm_aculeatoxins_clade1_aligned.nt_signal.fasta
- Selection/Rm_aculeatoxins_clade2_aligned.nt_mature.fasta
- __MACOSX/Selection/._Rm_aculeatoxins_clade2_aligned.nt_mature.fasta
- Selection/Rm_aculeatoxins_clade3_aligned.nt.fasta
- __MACOSX/Selection/._Rm_aculeatoxins_clade3_aligned.nt.fasta
- Selection/Rm_aculeatoxins_clade1_aligned.nt_pro.fasta
- __MACOSX/Selection/._Rm_aculeatoxins_clade1_aligned.nt_pro.fasta
- Selection/Rm_aculeatoxins_clade1_aligned.nt_mature.fasta
- __MACOSX/Selection/._Rm_aculeatoxins_clade1_aligned.nt_mature.fasta
- Selection/Rm_aculeatoxins_clade2_aligned.nt.fasta
- __MACOSX/Selection/._Rm_aculeatoxins_clade2_aligned.nt.fasta
- Selection/Rm_aculeatoxins_clade2_aligned.nt_signal.fasta
- __MACOSX/Selection/._Rm_aculeatoxins_clade2_aligned.nt_signal.fasta
- Selection/Rm_aculeatoxins_clade1_aligned.nt.fasta
- __MACOSX/Selection/._Rm_aculeatoxins_clade1_aligned.nt.fasta
- Selection/Rm_aculeatoxins_clade3_aligned.nt_mature.fasta
- __MACOSX/Selection/._Rm_aculeatoxins_clade3_aligned.nt_mature.fasta
- Selection/Rm_aculeatoxins_clade2_aligned.nt_pro.fasta
- __MACOSX/Selection/._Rm_aculeatoxins_clade2_aligned.nt_pro.fasta
- Selection/Rm_aculeatoxins_clade3_aligned.nt_signal.fasta
- __MACOSX/Selection/._Rm_aculeatoxins_clade3_aligned.nt_signal.fasta
- Selection/Rm_aculeatoxins_clade3_aligned.nt_pro.fasta
- __MACOSX/Selection/._Rm_aculeatoxins_clade3_aligned.nt_pro.fasta
- __MACOSX/._Selection
- Phylogenetics/
- Phylogenetics/Aculeatoxins.fa
- __MACOSX/Phylogenetics/
- __MACOSX/Phylogenetics/._Aculeatoxins.fa
- Phylogenetics/Aculeatoxins_prepro.linsi.fasta.txt
- __MACOSX/Phylogenetics/._Aculeatoxins_prepro.linsi.fasta.txt
- __MACOSX/._Phylogenetics
