# Supplementary material for: Intra-colony venom diversity contributes to maintaining eusociality in a cooperatively breeding ant
Source: BMC Biol. 2023 Jan 8;21:5. doi: 10.1186/s12915-022-01507-9 (PMC9827630; doi:10.1186/s12915-022-01507-9)
Supplement: Supplementary file 3 — Additional file 3. Zip file containing sequence alignments used for reconstruction of aculeatoxins phylogeny and GARD, MEME, and FEL tests. [file 12915_2022_1507_MOESM3_ESM.zip › Selection/Rm_aculeatoxins_clade2_aligned.nt_mature.fasta]

>ECTX1-Rm1a|TRINITY_DN17344_c5_g3_i1|noblastxhit|332570
GTAGCGCCTATCGTGGCAATGGCAGGGTTGGGTTTATTTGCTGCCGCGGTGGCCGGTTTGGACTGGCTGTCGAAAAAA------GTTGGC---------------
>ECTX1-Rm1b|TRINITY_DN17258_c4_g1_i1|noblastxhit|23590
GTAGCGCCTATCATGGCAATGGCAGGGTTGGGTTTATTTGCTGCCGCGGTGGCCGGTATGGACTGGCTAGCGAAAAAA------GTTGGC---------------
>ECTX1-Rm1c|TRINITY_DN17282_c0_g1_i2|noblastxhit|1234
GTAGCGCCTATCGTGGCAATGGCAGGGTTGGGTTTATTTGCTGTCGCGGCGGCCGGTTTGGACTGGATGTCGAAACAT------GTTGGC---------------
>ECTX1-Rm2a|TRINITY_DN17358_c2_g1_i1|noblastxhit|6366
ATAGCGCCTATCGTGGCATTGCTTGCGTTCTCCTTATTTTCTTCCTTGCCGTTCTTGCACTACTACGTGACTCATACAACGGAGAAGCCA---------------
>ECTX1-Rm3a|TRINITY_DN17299_c0_g1_i1|noblastxhit|1709
TTCTTGCCTGCATTGCCTTTGATGCTTGGA---ATGATGACCTTG---CCGTTCATTCACGATGCCGCGACT------------AAGGGT---------------
>ECTX1-Rm3b|TRINITY_DN17299_c0_g1_i101|noblastxhit|273
TTCTTGCCTGCATTGCCTTTGATGCTTGGA---ATGATGACCTTG---CCGTTCATTTACGATGCCGCGACT------------AAGGGT---------------
>ECTX1-Rm3c|TRINITY_DN17299_c0_g1_i102|noblastxhit|2387
ATCTTGCCTGTATTGCCTTTGATGCTTGGA---ATGATGACCTTG---CCGTTCATTTACGATGCCGCGACT------------AAGGGT---------------
>ECTX1-Rm3d|TRINITY_DN17299_c0_g1_i103|noblastxhit|311
GTCTTGCCTCTATTGCCTTTGATGCTTGGA---ATGATGACCTTG---CCGTTCATTCACGATGCCGCGACT------------AAGGGT---------------
>ECTX1-Rm3e|TRINITY_DN17299_c0_g1_i104|noblastxhit|4706
GTCTTGCCTCTATTGCCTTTGATGCTTGGA---ATGATGACCTTG---CCGTTCATTCACGATGCCGCG---------------AAGGGT---------------
>ECTX1-Rm5a|TRINITY_DN17299_c0_g1_i107|noblastxhit|5372
GCATTGCCTGCATTGCCTTTGCTGGCTTTT---TTTTTTACCTTTTTCCCGGCCGCACAGCACTGGCTAGAGAAAAAAATAATGGCGGGT---------------
>ECTX1-Rm4a|TRINITY_DN17299_c0_g1_i105|noblastxhit|59069
---TTTCCTCCATTGCTTTTGTTGGCTGGA---CTTTTTTCCTTG---CCGGCCCTTCAGCACTATATCGAAACAAAGTGGATAAATGGT---------------
>ECTX1-Rm4b|TRINITY_DN17299_c0_g1_i106|noblastxhit|1613
---TTTCCTCCATTGCTTTTGTTGGCTGGA---CTTTTTTCCTTG---CCGGCCCTTCAGCACTATATCGAAACAAACTGGATAAATGGT---------------
>ECTX1-Rm5b|TRINITY_DN17299_c0_g1_i108|noblastxhit|518
GCATTGCCTGCATTGCCTTTGCTGGCTTTT---TTTTTTTACCTTTTTCCCGGCCGCACAGCACTGGCTAGAGAAAAAAATAATGGCGGGTTAAAACGAAGAAGC
