# Supplementary material for: Intra-colony venom diversity contributes to maintaining eusociality in a cooperatively breeding ant
Source: BMC Biol. 2023 Jan 8;21:5. doi: 10.1186/s12915-022-01507-9 (PMC9827630; doi:10.1186/s12915-022-01507-9)
Supplement: Supplementary file 3 — Additional file 3. Zip file containing sequence alignments used for reconstruction of aculeatoxins phylogeny and GARD, MEME, and FEL tests. [file 12915_2022_1507_MOESM3_ESM.zip › Selection/Rm_aculeatoxins_clade1_aligned.nt_pro.fasta]

>ECTX1-Rm6a|TRINITY_DN17358_c4_g1_i1|noblastxhit|39106
TTTTCAGATGCAGATGCAGAGGCTGATGCGTTCGCAGATCCTGAAGCT
>ECTX1-Rm6b|TRINITY_DN17358_c4_g1_i101|noblastxhit|1850
TTTTCAGATGCAGATGCAGAGGCTGATGCGTTCGCAAATCCTGAAGCT
>ECTX1-Rm6c|TRINITY_DN17346_c1_g1_i1|noblastxhit|19210
TTTTCAGATGCAGATGCAGAGGCTGATGCGTTTGCAGATCCTAAAGCT
>ECTX1-Rm6d|TRINITY_DN17329_c0_g1_i4|noblastxhit|14930
TTTTCAGATGCAGATGCAGAGGCTGATGCGTTCGCAGATCCTGAAGCT
>ECTX1-Rm6e|TRINITY_DN17344_c5_g1_i1|noblastxhit|15407
TTTTCAGATGCAGATGCAGAGGCTGATGCGTTCGCAGATGCTGAAGCA
>ECTX1-Rm6f|TRINITY_DN17333_c3_g1_i1|noblastxhit|12099
TTTTCA------GATGCAGAGGCTGATGCGTTCGCAGATGCTGAAGCA
>ECTX1-Rm6g|TRINITY_DN17340_c0_g2_i1|noblastxhit|295
TTTTCA------GATGCAGAGGCTGATGCGTTCGCAGATGCTGAAGCA
>ECTX1-Rm6h|TRINITY_DN17340_c0_g1_i2|noblastxhit|367
TTTTCAGATGCAGATGCAGAGGCTGATGCGTTCGCAGATCCTGAAGCA
>ECTX1-Rm7a|TRINITY_DN17207_c6_g1_i1|noblastxhit|3145
TTTTCAGAAGCAGATGCAGATGCAGAGGCT------------GAAGCT
>ECTX1-Rm8a|TRINITY_DN17349_c0_g1_i1|noblastxhit|4286
TTTTCAGAAGCAGATGCAGATGCAGAGGCT------------GAAGCT
>ECTX1-Rm9a|TRINITY_DN17316_c3_g1_i1|noblastxhit|36501
TTTTCAGAAGCAGATGCAGATGCAGAGGCT------------GAAGCT
>ECTX1-Rm10a|TRINITY_DN17207_c6_g1_i4|noblastxhit|562
TTTTCAGAAGCAGATGCAGATGCAGAGGCT------------------
>ECTX1-Rm11a|TRINITY_DN17319_c1_g1_i2|noblastxhit|1089
TTTTCAGAAGCAGATGCAGATGCAGAGGCT------------------
>ECTX1-Rm11b|TRINITY_DN17319_c1_g1_i201|noblastxhit|1711
TTTTCAGAAGCAGATGCAGATGCAGAGGCT------------------
>ECTX1-Rm11c|TRINITY_DN17319_c1_g1_i202|noblastxhit|1665
TTTTCAGAAGCAGATGCAGATGCAGAGGCT------------------
>ECTX1-Rm12a|TRINITY_DN17309_c3_g1_i3|noblastxhit|484
TTTTCAGAAGCAGATGCAGATGCAGAGGCT------------------
>ECTX1-Rm13a|TRINITY_DN17209_c0_g1_i1|noblastxhit|3077
TTTTCAGAAGCAGATGCAGATGCAGAGGCT------------------
>ECTX1-Rm13b|TRINITY_DN17209_c0_g1_i101|noblastxhit|1680
TTTTCAGAAGCAGATGCAGATGCA------------------------
>ECTX1-Rm14a|TRINITY_DN17257_c0_g1_i3|noblastxhit|3549
TTTTCAGAAGCAGATGCAGAGGCTGAAGCT------------------
>ECTX1-Rm15a|TRINITY_DN17207_c6_g1_i2|noblastxhit|1183
TTTTCAGAAGCAGATGCAGATGCA------------------------
>ECTX1-Rm16a|TRINITY_DN15109_c3_g1_i1|noblastxhit|24305
TTTTCAAATGCAGATGCAGAGGCTGAAGCT------------------
