# Supplementary material for: Intra-colony venom diversity contributes to maintaining eusociality in a cooperatively breeding ant
Source: BMC Biol. 2023 Jan 8;21:5. doi: 10.1186/s12915-022-01507-9 (PMC9827630; doi:10.1186/s12915-022-01507-9)
Supplement: Supplementary file 3 — Additional file 3. Zip file containing sequence alignments used for reconstruction of aculeatoxins phylogeny and GARD, MEME, and FEL tests. [file 12915_2022_1507_MOESM3_ESM.zip › Selection/Rm_aculeatoxins_clade1_aligned.nt_mature.fasta]

>ECTX1-Rm6a|TRINITY_DN17358_c4_g1_i1|noblastxhit|39106
------------------------ATGAATTGGGGGAAA------------------TTGAAAGAAATGGCCAAAAAGATGTGTCCAATG---------GCCAAAGCAGCAATG------------GAAAAAGCGTGCAAA------------------------------------
>ECTX1-Rm6b|TRINITY_DN17358_c4_g1_i101|noblastxhit|1850
------------------------GTGAATTGGGGGAAA------------------TGGAAAAAAATTGCCAAAGAGATGTGTCCAATG---------GCCAAAGCAGCAATG------------GAAAAAGCGTGCAAA------------------------------------
>ECTX1-Rm6c|TRINITY_DN17346_c1_g1_i1|noblastxhit|19210
------------------------CTGAATTTGGGGAAA------------------TTGAAAGAAATGGTCAAAAAGATGTGTCCAATG---------GCCAAAGCAGCAATG------------GAAAAATGGTGCAAA------------------------------------
>ECTX1-Rm6d|TRINITY_DN17329_c0_g1_i4|noblastxhit|14930
------------------------TTCAACTGGAAGAAA------------TGGTTAAATAAAGATAACATGAAAAAGATGTGTCCAGTG---------GCCAAAGCAGCAATG------------GAAAAAATGTGCAAA------------------------------------
>ECTX1-Rm6e|TRINITY_DN17344_c5_g1_i1|noblastxhit|15407
------------------------ATTAAATGGTCTAAC---TTGAAAAAATGGCTGAATAAAGATAACATGAAAAAGATGTGTCCAGTG---------GCCAAAGCAGCAATG------------GAAAAAATGTGCAAA------------------------------------
>ECTX1-Rm6f|TRINITY_DN17333_c3_g1_i1|noblastxhit|12099
------------------------ATTAATTGGCCTAACTGGATGACTAAAATATTCACTAAAGATAACATGAAAAAGATGTGTCCAATG---------GCCAAAGCAGCAATG------------GAAAAAGCGTGCAAA------------------------------------
>ECTX1-Rm6g|TRINITY_DN17340_c0_g2_i1|noblastxhit|295
------------------------ATTAAATTCCCTACATGGATAACTAACGTGTTCACTAAAGATAACATGAAAAAGATGTGTCCAATG---------GCCAAAGCAGCAATG------------GAAAAAGCGTGCAAA------------------------------------
>ECTX1-Rm6h|TRINITY_DN17340_c0_g1_i2|noblastxhit|367
------------------------TTTAAATTGCCTACATGGATAACTGACTTGTTCACTAAAGATAACATGAAAAAGATGTGTCCAATG---------GCCAAAGCAGCAATG------------GAAAAAGCGTGCAAA------------------------------------
>ECTX1-Rm7a|TRINITY_DN17207_c6_g1_i1|noblastxhit|3145
------------------------TTCAACATGGAAGAA------------------ATAAATGCTAAAATAAAAGAAATATGCGCCAGAAAATATTCAAACCAGAAAATATCAAAATGG---ATAAAAATCGCATGCGAATTGGTCAAAAAGTATATT------------------
>ECTX1-Rm8a|TRINITY_DN17349_c0_g1_i1|noblastxhit|4286
------------------------TTCAATACGGAAGAG------------------GCAAAGACTAAAATAAAAGAGATGTGCGCA------------AACAATAAAATACCA---TGG------AAACGCATGTGCGAATGGGTCAATAAACGTGCT------------------
>ECTX1-Rm9a|TRINITY_DN17316_c3_g1_i1|noblastxhit|36501
------------------------TCCAAC---------------------------ATGCAAGAGATAATGAAAAAGCTTTGCACA------------GACAAAAAAATGCCA------------GCTTGGATGTGCAAAATGCTTGGGCTT------------------------
>ECTX1-Rm10a|TRINITY_DN17207_c6_g1_i4|noblastxhit|562
------------------------TCC------------------------------TTAAGAAAGATAACAAAAATGTTCTGCAAG------------AGTTCATCACATATG------------AAATCCATGTGCCAAAGTATAGGGATC------------------------
>ECTX1-Rm11a|TRINITY_DN17319_c1_g1_i2|noblastxhit|1089
------------------AAAGTTTCC------------------------------TTCGGAAAAATGGTGAAAGTGATGTGCAAG------------ACTTCACCACATATG------------AAATCCATGTGCCGAAGTATAGGGATC------------------------
>ECTX1-Rm11b|TRINITY_DN17319_c1_g1_i201|noblastxhit|1711
------------------AAAGTTTCC------------------------------TTCGGAGATATGATGAAAAAGATGTGCAAG------------ACTTCACCACATATG------------AAATCCGTGTGCCGAAGTATAGGGATC------------------------
>ECTX1-Rm11c|TRINITY_DN17319_c1_g1_i202|noblastxhit|1665
------------------AAAGTTTCC------------------------------TTCGGAGATATGATGAAAAAGATGTGCAAG------------ACTTCACCACATATG------------AAATCCATGTGCCGAAGTATAGGGATC------------------------
>ECTX1-Rm12a|TRINITY_DN17309_c3_g1_i3|noblastxhit|484
------------------GAAGGTTCC------------------------------TTAATATACTTTACAAAAACGATATGCAAGCAT---------GCAGCACCAAATATG------------AAATCCATATGCCGACGAATAGGGATC------------------------
>ECTX1-Rm13a|TRINITY_DN17209_c0_g1_i1|noblastxhit|3077
------------------GAA---CTCAACATAGATAAA------------------TGGAAAGAAATGATGAAAAAGATGTGCGCAAAAATGCCAGAACCGATA---------------------AAGAAGATGTGCCCAAAACTT------------------------------
>ECTX1-Rm13b|TRINITY_DN17209_c0_g1_i101|noblastxhit|1680
GAGGTT------------AAA---ATCAACATGGATAAA------------------TTGAAAGAAATGATGAAAGAGATATGCGCAAAAATTCCAGAATCGATAAGA------------------AAGAAGATGTGCCCAAAA---------------------------------
>ECTX1-Rm14a|TRINITY_DN17257_c0_g1_i3|noblastxhit|3549
------------------------CTCGAC---------------------------GTGAAAGATTTGTTAAAAAAGTTATGCGCAAAAATACCAGATACCATCCCGCTAAAG------------AAGAAATTATGCCCAAAA---------------------------------
>ECTX1-Rm15a|TRINITY_DN17207_c6_g1_i2|noblastxhit|1183
GATGGA---------------GCTTTT------------------------------ATGACAGCTATGATCAAAAAGTTATGCGAAAACAAGAGAACAGCAGCTGATATGGAA------------CCCAATATGTGCCAAATATTAAACCAAAAAAGGAACCGAAGGATTTTAAAA
>ECTX1-Rm16a|TRINITY_DN15109_c3_g1_i1|noblastxhit|24305
------TGGAAC---------------------------------------------ATGGAGGAAGAACTAAAGAAAATGATACCTAAAGAAATATACGAAAAGGCGCTAAATAAGCAGAACGAACTAATGGCCTGTGTGAAAAATGTTATGAAAATA------------------
