# Supplementary material for: Intra-colony venom diversity contributes to maintaining eusociality in a cooperatively breeding ant
Source: BMC Biol. 2023 Jan 8;21:5. doi: 10.1186/s12915-022-01507-9 (PMC9827630; doi:10.1186/s12915-022-01507-9)
Supplement: Supplementary file 3 — Additional file 3. Zip file containing sequence alignments used for reconstruction of aculeatoxins phylogeny and GARD, MEME, and FEL tests. [file 12915_2022_1507_MOESM3_ESM.zip › Selection/Rm_aculeatoxins_clade2_aligned.nt_signal.fasta]

>ECTX1-Rm1a|TRINITY_DN17344_c5_g3_i1|noblastxhit|332570
ATGGAAATTCCGAAATTCTTACTCATTGCGATAATCGTCGTGGGCCTTAGTGGCTCGCTGACATGGGCT
>ECTX1-Rm1b|TRINITY_DN17258_c4_g1_i1|noblastxhit|23590
ATGGAAATTCCGAAATTCTTACTCATTGCGATAATCGTCGTGGGCCTTAGTGGCTCGCTGACATGGGCT
>ECTX1-Rm2a|TRINITY_DN17358_c2_g1_i1|noblastxhit|6366
ATGGAAATTCCGAAATTCTTACTCATTGCGATAATCGTCGTGGGCCTTAGTGGCTCGCTGACATGGGCT
>ECTX1-Rm3c|TRINITY_DN17299_c0_g1_i102|noblastxhit|2387
ATGGAAATTCCGAAATTCTTACTCATTGCGATAATCGTCGTGGGCCTTAGTGGCTCGCTGACATGGGCT
>ECTX1-Rm3e|TRINITY_DN17299_c0_g1_i104|noblastxhit|4706
ATGGAAATTCCGAAATTCTTACTCATTGCGATAATCGTCGTGGGCCTTAGTGGCTCGCTGACATGGGCT
>ECTX1-Rm4a|TRINITY_DN17299_c0_g1_i105|noblastxhit|59069
ATGGAAATTCCAAAATTCTTACTCATTGCGATAATCGTCGTGGGCCTTAGTGGCTCGCTGACATGGGCT
>ECTX1-Rm4b|TRINITY_DN17299_c0_g1_i106|noblastxhit|1613
ATGGAAATTCCAAAATTCTTACTCATTGCGATAATCGTCGTGGGCTTTAGTGGCTCGCTGACATGGGCT
