# Supplementary material for: Intra-colony venom diversity contributes to maintaining eusociality in a cooperatively breeding ant
Source: BMC Biol. 2023 Jan 8;21:5. doi: 10.1186/s12915-022-01507-9 (PMC9827630; doi:10.1186/s12915-022-01507-9)
Supplement: Supplementary file 3 — Additional file 3. Zip file containing sequence alignments used for reconstruction of aculeatoxins phylogeny and GARD, MEME, and FEL tests. [file 12915_2022_1507_MOESM3_ESM.zip › Selection/Rm_aculeatoxins_clade1_aligned.nt.fasta]

>ECTX1-Rm6a|TRINITY_DN17358_c4_g1_i1|noblastxhit|39106
ATGAAGCGAATCTATTTCCTATTTACGATAATGGCAATTGTTGTGCTGACGGCCCAAGCATTTTCAGATGCAGATGCAGAGGCTGATGCGTTCGCAGATCCTGAAGCTATGAATTGGGGGAAA------------------TTGAAAGAAATGGCCAAAAAGATGTGTCCAATG---------GCCAAAGCAGCAATG------------GAAAAAGCGTGCAAA------------------------------------
>ECTX1-Rm6b|TRINITY_DN17358_c4_g1_i101|noblastxhit|1850
ATGAAGCGAATCTATTTCCTATTTACGATAATCGCAATTGTTGTGCTGACGGCCCAAGCATTTTCAGATGCAGATGCAGAGGCTGATGCGTTCGCAAATCCTGAAGCTGTGAATTGGGGGAAA------------------TGGAAAAAAATTGCCAAAGAGATGTGTCCAATG---------GCCAAAGCAGCAATG------------GAAAAAGCGTGCAAA------------------------------------
>ECTX1-Rm6c|TRINITY_DN17346_c1_g1_i1|noblastxhit|19210
ATGAAGCGAATCTATTTCCTATTTACGATAATCGCAATTGTTGTGCTGACGGCCCAAGCATTTTCAGATGCAGATGCAGAGGCTGATGCGTTTGCAGATCCTAAAGCTCTGAATTTGGGGAAA------------------TTGAAAGAAATGGTCAAAAAGATGTGTCCAATG---------GCCAAAGCAGCAATG------------GAAAAATGGTGCAAA------------------------------------
>ECTX1-Rm6d|TRINITY_DN17329_c0_g1_i4|noblastxhit|14930
ATGAAGCGAATCTATTTCCTATTCGCGATAATCGCAATTGTTGTGCTGACGGCCCAAGCATTTTCAGATGCAGATGCAGAGGCTGATGCGTTCGCAGATCCTGAAGCTTTCAACTGGAAGAAA------------TGGTTAAATAAAGATAACATGAAAAAGATGTGTCCAGTG---------GCCAAAGCAGCAATG------------GAAAAAATGTGCAAA------------------------------------
>ECTX1-Rm6e|TRINITY_DN17344_c5_g1_i1|noblastxhit|15407
ATGAAGCGAATCTATTTCCTATTCGCGATAATCGCAATTGTTGTGCTGACGGCCCAAGCATTTTCAGATGCAGATGCAGAGGCTGATGCGTTCGCAGATGCTGAAGCAATTAAATGGTCTAAC---TTGAAAAAATGGCTGAATAAAGATAACATGAAAAAGATGTGTCCAGTG---------GCCAAAGCAGCAATG------------GAAAAAATGTGCAAA------------------------------------
>ECTX1-Rm6f|TRINITY_DN17333_c3_g1_i1|noblastxhit|12099
ATGAAGCGAATCTATTTCCTATTCGCGATAATCGCAATTGTTGTGCTGACGGCCCAAGCATTTTCA------GATGCAGAGGCTGATGCGTTCGCAGATGCTGAAGCAATTAATTGGCCTAACTGGATGACTAAAATATTCACTAAAGATAACATGAAAAAGATGTGTCCAATG---------GCCAAAGCAGCAATG------------GAAAAAGCGTGCAAA------------------------------------
>ECTX1-Rm6g|TRINITY_DN17340_c0_g2_i1|noblastxhit|295
ATGAAGCGAATCTATTTCCTATTCGCGATAATCGCAATTGTTGTGCTGACGGCCCAAGCATTTTCA------GATGCAGAGGCTGATGCGTTCGCAGATGCTGAAGCAATTAAATTCCCTACATGGATAACTAACGTGTTCACTAAAGATAACATGAAAAAGATGTGTCCAATG---------GCCAAAGCAGCAATG------------GAAAAAGCGTGCAAA------------------------------------
>ECTX1-Rm6h|TRINITY_DN17340_c0_g1_i2|noblastxhit|367
ATGAAGCGAATCTATTTCCTATTCGCGATAATCGCAATTGTTGTGCTGACGGCCCAAGCATTTTCAGATGCAGATGCAGAGGCTGATGCGTTCGCAGATCCTGAAGCATTTAAATTGCCTACATGGATAACTGACTTGTTCACTAAAGATAACATGAAAAAGATGTGTCCAATG---------GCCAAAGCAGCAATG------------GAAAAAGCGTGCAAA------------------------------------
>ECTX1-Rm7a|TRINITY_DN17207_c6_g1_i1|noblastxhit|3145
ATGAAGCGAATCTATTTCCTTTTCGCGATAATCGCAATTGTTGTGCTGACGGCCCAAGCATTTTCAGAAGCAGATGCAGATGCAGAGGCT------------GAAGCTTTCAACATGGAAGAA------------------ATAAATGCTAAAATAAAAGAAATATGCGCCAGAAAATATTCAAACCAGAAAATATCAAAATGG---ATAAAAATCGCATGCGAATTGGTCAAAAAGTATATT------------------
>ECTX1-Rm8a|TRINITY_DN17349_c0_g1_i1|noblastxhit|4286
ATGAAGCGAATCTATTTCCTTTTTGCGATAATCGCAATTGTTGTGCTGACGGCCCAAGCATTTTCAGAAGCAGATGCAGATGCAGAGGCT------------GAAGCTTTCAATACGGAAGAG------------------GCAAAGACTAAAATAAAAGAGATGTGCGCA------------AACAATAAAATACCA---TGG------AAACGCATGTGCGAATGGGTCAATAAACGTGCT------------------
>ECTX1-Rm9a|TRINITY_DN17316_c3_g1_i1|noblastxhit|36501
ATGAAGCGAATCTATTTCCTTTTCGCGATAATCGCAATTGTTGTGCTGACGGCCCAAGCATTTTCAGAAGCAGATGCAGATGCAGAGGCT------------GAAGCTTCCAAC---------------------------ATGCAAGAGATAATGAAAAAGCTTTGCACA------------GACAAAAAAATGCCA------------GCTTGGATGTGCAAAATGCTTGGGCTT------------------------
>ECTX1-Rm10a|TRINITY_DN17207_c6_g1_i4|noblastxhit|562
ATGAAGCGAATCTATTTCCTTTTCGCGATAATCGCAATTGTTGTGCTGACGGCCCAAGCATTTTCAGAAGCAGATGCAGATGCAGAGGCT------------GAAGGTTCC------------------------------TTAAGAAAGATAACAAAAATGTTCTGCAAG------------AGTTCATCACATATG------------AAATCCATGTGCCAAAGTATAGGGATC------------------------
>ECTX1-Rm11a|TRINITY_DN17319_c1_g1_i2|noblastxhit|1089
ATGAAGCGAATCTATTTCCTTTTCGCGATAATCGCAATTGTTGTGCTGACGGCCCAAGCATTTTCAGAAGCAGATGCAGATGCAGAGGCT------------AAAGTTTCC------------------------------TTCGGAAAAATGGTGAAAGTGATGTGCAAG------------ACTTCACCACATATG------------AAATCCATGTGCCGAAGTATAGGGATC------------------------
>ECTX1-Rm11b|TRINITY_DN17319_c1_g1_i201|noblastxhit|1711
ATGAAGCGAATCTATTTCCTTTTCGCGATAATCGCAATTGTTGTGCTGACGGCCCAAGCATTTTCAGAAGCAGATGCAGATGCAGAGGCT------------AAAGTTTCC------------------------------TTCGGAGATATGATGAAAAAGATGTGCAAG------------ACTTCACCACATATG------------AAATCCGTGTGCCGAAGTATAGGGATC------------------------
>ECTX1-Rm11c|TRINITY_DN17319_c1_g1_i202|noblastxhit|1665
ATGAAGCAAATCTATTTCCTTTTCGCGATAATCGCAATTGTTGTGCTGACGGCCCAAGCATTTTCAGAAGCAGATGCAGATGCAGAGGCT------------AAAGTTTCC------------------------------TTCGGAGATATGATGAAAAAGATGTGCAAG------------ACTTCACCACATATG------------AAATCCATGTGCCGAAGTATAGGGATC------------------------
>ECTX1-Rm12a|TRINITY_DN17309_c3_g1_i3|noblastxhit|484
ATGAAGCGAATCTATTTCCTTTTCGCGATAATCGCAATTGTTGTGCTGACGGCCCAAGCATTTTCAGAAGCAGATGCAGATGCAGAGGCT------------GAAGGTTCC------------------------------TTAATATACTTTACAAAAACGATATGCAAGCAT---------GCAGCACCAAATATG------------AAATCCATATGCCGACGAATAGGGATC------------------------
>ECTX1-Rm13a|TRINITY_DN17209_c0_g1_i1|noblastxhit|3077
ATGAAGCGAATCTATTTCCTTTTCGCGATAATCGCAATTGTTGTGCTGACGGCCCAAGCATTTTCAGAAGCAGATGCAGATGCAGAGGCT------------GAA---CTCAACATAGATAAA------------------TGGAAAGAAATGATGAAAAAGATGTGCGCAAAAATGCCAGAACCGATA---------------------AAGAAGATGTGCCCAAAACTT------------------------------
>ECTX1-Rm13b|TRINITY_DN17209_c0_g1_i101|noblastxhit|1680
ATGAAGCGAATCTATTTCCTTTTCGCGATAATCGCAATTGTTGTGCTGACGGCCCAAGCATTTTCAGAAGCAGATGCAGATGCAGAGGTT------------AAA---ATCAACATGGATAAA------------------TTGAAAGAAATGATGAAAGAGATATGCGCAAAAATTCCAGAATCGATAAGA------------------AAGAAGATGTGCCCAAAA---------------------------------
>ECTX1-Rm14a|TRINITY_DN17257_c0_g1_i3|noblastxhit|3549
ATGAAGCGAATCTATTTCCTTTTCGCGATAATCGCAATTGTTGTGCTAACGGCCCAAGCATTTTCAGAAGCAGATGCAGAGGCTGAAGCT------------------CTCGAC---------------------------GTGAAAGATTTGTTAAAAAAGTTATGCGCAAAAATACCAGATACCATCCCGCTAAAG------------AAGAAATTATGCCCAAAA---------------------------------
>ECTX1-Rm15a|TRINITY_DN17207_c6_g1_i2|noblastxhit|1183
ATGAAGCGAATCTATTTCCTTTTCGCGATAATCGCAATTGTTGTGCTGACGACCCAAACATTTTCAGAAGCAGATGCAGATGCAGATGGA---------------GCTTTT------------------------------ATGACAGCTATGATCAAAAAGTTATGCGAAAACAAGAGAACAGCAGCTGATATGGAA------------CCCAATATGTGCCAAATATTAAACCAAAAAAGGAACCGAAGGATTTTAAAA
>ECTX1-Rm16a|TRINITY_DN15109_c3_g1_i1|noblastxhit|24305
ATGAAGCGAATCTATTTCTTATTCGCGATAATCGCAGTTGTTGTGCTGACGACCCAAGCATTTTCAAATGCAGATGCAGAGGCTGAAGCTTGGAAC---------------------------------------------ATGGAGGAAGAACTAAAGAAAATGATACCTAAAGAAATATACGAAAAGGCGCTAAATAAGCAGAACGAACTAATGGCCTGTGTGAAAAATGTTATGAAAATA------------------
