# Supplementary material for: Intra-colony venom diversity contributes to maintaining eusociality in a cooperatively breeding ant
Source: BMC Biol. 2023 Jan 8;21:5. doi: 10.1186/s12915-022-01507-9 (PMC9827630; doi:10.1186/s12915-022-01507-9)
Supplement: Supplementary file 3 — Additional file 3. Zip file containing sequence alignments used for reconstruction of aculeatoxins phylogeny and GARD, MEME, and FEL tests. [file 12915_2022_1507_MOESM3_ESM.zip › Selection/Rm_aculeatoxins_clade3_aligned.nt_mature.fasta]

>ECTX1-Rm20a|TRINITY_DN17330_c5_g1_i1|UniRef90_Q07932_Pilosulin-1_n=1_Tax=Myrmecia_pilosula_TaxID=13618_RepID=MYR1_MYRPI|46450
---------------------------------------------GCCTTGTGGGACACA---------ATAAAAAAA---TGGGTAGCA---AAAGTATTACCACTAGTGAAGAACGCGTTG------------AAAGGGAAA------------------------------
>ECTX1-Rm21a|TRINITY_DN17200_c5_g1_i1|noblastxhit|70
---------------------------------------------GCCTTGTGGGACACA---------ATAGTAAGT------ACTAAT---CGCACGATACATATT------------------------------------------------------------------
>ECTX1-Rm22a|TRINITY_DN17357_c16_g2_i1|UniRef90_Q07932_Pilosulin-1_n=1_Tax=Myrmecia_pilosula_TaxID=13618_RepID=MYR1_MYRPI|1960
------------------------------------------------TTGTGGGAAAAATTGAAATCGTTGTGGGAA---AAGATAAAG---GTTCCGATTATGAAGATTATGGGA---------------------------------------------------------
>ECTX1-Rm23a|TRINITY_DN17156_c2_g3_i4|noblastxhit|1521
---------------------------------------------CATTGGGTTTCCAAA---------TTGATGAAG---GTGGTAGGA------------------------------------------------------------------------------------
>ECTX1-Rm24a|TRINITY_DN17338_c4_g1_i2|UniRef90_Q26464_Pilosulin-3a_n=1_Tax=Myrmecia_pilosula_TaxID=13618_RepID=MYR3A_MYRPI|4447
---------------------------------------------CTGAATTGGATAAAA---------ATGCTGACA---GGGATGGGAAAGTGGGTAGCAAAGAAAGCAATAGGGCATTTCATG---------AAGAAGAAAAACGAA------------------------
>ECTX1-Rm25a|TRINITY_DN17338_c4_g1_i5|UniRef90_Q26464_Pilosulin-3a_n=1_Tax=Myrmecia_pilosula_TaxID=13618_RepID=MYR3A_MYRPI|1566
---------------------------------------------ATAAATTGGAAAAAA---------GTAGTGAAG---AAGATGGGA---TTGTGCGCACTAAAGGCAGTGGGG---------------------------------------------------------
>ECTX1-Rm26a|TRINITY_DN17230_c2_g5_i2|noblastxhit|293
------GGTTGG---------------------------------ATAAAATGG---------------GTTGGAAAG---CTCATGGGA---------------------------------------------------AAG------------------------------
>ECTX1-Rm27a|TRINITY_DN17261_c2_g1_i1|noblastxhit|1177
------AAT---------------------------------------TGGTTTACCAGT---------GTAATGAAA---GCAGCAGGA---AAAGCAGCAATGAAAGCAGGAGGAAAAGTGATT------GCAGAAAAAGCTATAGAAGCGACAAAGAATAAAATAAAAGGA
>ECTX1-Rm28a|TRINITY_DN17230_c2_g5_i1|noblastxhit|189
---------------------------------------------ATAAACTGGGGAAAA---------CTATGGAAG------GTGGCA---AAGATAATAGGAAAGATACTGAGGAGTATGATG---------GCGAGGAAGCAAAAAAAG------------------GGA
>ECTX1-Rm29a|TRINITY_DN17338_c4_g1_i4|UniRef90_Q26464_Pilosulin-3a_n=1_Tax=Myrmecia_pilosula_TaxID=13618_RepID=MYR3A_MYRPI|3039
---------------------------------------------ATAAAATGGGGAAAA---------CTACTCAAA---ACAGCAGTG---GGGTTGATCGGG---------------------------------------------------------------------
>ECTX1-Rm30a|TRINITY_DN17320_c3_g1_i3|noblastxhit|2923
---------------------------------------------ATAAAAATAAGTGAC---------ATAATAAAG---AAAGCAATA---GAGGGAGTGAAGAATCTTCTAAAGAAAATTGGG---------AAAAAG---------------------------------
>ECTX1-Rm31a|TRINITY_DN17306_c3_g1_i1|UniRef90_Q26464_Pilosulin-3a_n=1_Tax=Myrmecia_pilosula_TaxID=13618_RepID=MYR3A_MYRPI|2343
---------------------------------------------ATAAAGTGGAAAAAA---------ATAATGTTG---CGTTTAGGAAAATGGGGAATAAAGACGGGAATGAAGCATTTGATG---------AACAGGAACACGGACAAAAAGGAA---------------
>ECTX1-Rm31b|TRINITY_DN17306_c3_g1_i101|UniRef90_Q26464_Pilosulin-3a_n=1_Tax=Myrmecia_pilosula_TaxID=13618_RepID=MYR3A_MYRPI|905
---------------------------------------------ATAAAGTGGAAAAAA---------ATAATGTTG---CGTTTAGGAAAATGGGGAATGAAGACGGGAATGAAGCATTTGATG---------AACAGGAACACGGACAAAAAGGAA---------------
>ECTX1-Rm32a|TRINITY_DN17291_c6_g1_i1|noblastxhit|1652
------------------------------------------------TTTTGGGGAAGAAAGAGA---TATCTAAAG------------------------------------------------------GGGAACCGCAGGGAGAACAGAAAGGAA---------------
>ECTX1-Rm33a|TRINITY_DN17296_c3_g1_i1|noblastxhit|2733
------------------------------------------------CTTTTCGGAAAA---------ATCCTTTGG---AGATTGGCA---AAGTTTATACCAAGTGTGATAGGGCATTTTGGA---------GGGAAGAAAAAACAA------------------------
>ECTX1-Rm33b|TRINITY_DN17322_c2_g1_i2|UniRef90_Q07932_Pilosulin-1_n=1_Tax=Myrmecia_pilosula_TaxID=13618_RepID=MYR1_MYRPI|8084
------------------------------------------------TTTTGGGGAGCG---------CTTTGGAGA------TTGGCA---AAGATTATACCAAGTGCGATAGGGGGGCTTTTT---------GGAGGGAAGAAAAAACAA---------------------
>ECTX1-Rm34a|TRINITY_DN17311_c2_g1_i1|UniRef90_Q68Y23_Pilosulin-3_n=1_Tax=Myrmecia_banksi_TaxID=36171_RepID=MYR3_MYRBA|18512
------------------------------------------------TTTATAGGAGGT---------CTTATAAAG---TTTATCGCA---AAGTTCGTGCCGAAGATTTTGCCGTTTTTCCAG---------AAGAAAAAT------------------------------
>ECTX1-Rm35a|TRINITY_DN17317_c2_g2_i1|UniRef90_Q07932_Pilosulin-1_n=1_Tax=Myrmecia_pilosula_TaxID=13618_RepID=MYR1_MYRPI|729
GGGCTCAAAGAAATAGCA------------------------------------GGACGT---------CTTCTAAAG---TTTGTAAAA---GAAAAGCTAGCGGGGTTATTG---------------------AAAGGGAAA------------------------------
>ECTX1-Rm36a|TRINITY_DN17274_c0_g1_i6|UniRef90_Q68Y23_Pilosulin-3_n=1_Tax=Myrmecia_banksi_TaxID=36171_RepID=MYR3_MYRBA|979
------------------------------------------------GGTTGGAAGACAAAA------GGGGCAAAG---TGGATAGCA------------GGAAAGATAATTGGG---------------------------------------------------------
>ECTX1-Rm37a|TRINITY_DN17353_c3_g1_i1|UniRef90_Q07932_Pilosulin-1_n=1_Tax=Myrmecia_pilosula_TaxID=13618_RepID=MYR1_MYRPI|17371
------------------------------------------------TTTTGGGCAGGT---------TTTTTTAAG---ACTGTAGGAACGGCAATGTTACCATATATGATAGACAAAATGCCGGAAATGGCGAAGTGGATGCAGGAGAAAATAAAACAA------ATAGGA
>ECTX1-Rm38a|TRINITY_DN17357_c16_g1_i1|noblastxhit|29246
------------------------------------------------TTTTGGGCAGCT---------GTGGCCAAG---TGGATAATACCGGCAGCATTATCATATGCACCGGACGTGATA------------GAGTGGATGAAGAACAAACTA---------------GGG
>ECTX1-Rm39a|TRINITY_DN17323_c1_g1_i1|UniRef90_Q07932_Pilosulin-1_n=1_Tax=Myrmecia_pilosula_TaxID=13618_RepID=MYR1_MYRPI|3137
GCG------------------------------------------------TTAAAAGAT---------GTTTTGAAA---AATATTGGC---TCGGCATTGTTGAAGGCATTAAGTTTCTTCGGG---------AAA------------------------------------
>ECTX1-Rm39b|TRINITY_DN17352_c0_g1_i1|UniRef90_Q26464_Pilosulin-3a_n=1_Tax=Myrmecia_pilosula_TaxID=13618_RepID=MYR3A_MYRPI|16881
GCG------------------------------------------------TTCAAAGAT---------GTTATGCAA---AAGATTGGC---TCGGGACTATTGAAGGCATTAAGTTTCATAGGG---------AAGAGAAGGAAA---------------------------
>ECTX1-Rm40a|TRINITY_DN17320_c3_g1_i6|noblastxhit|530
------GCTATT------------------------------CCGCCAGCTCTTGCAGAG---------ATAATGAAA---AAGATGACA---TCAAAGCTGATGGCACAGTTATCGCGGATATTT---------GGGAAGCTGAAGATAGGGAAA------------------
>ECTX1-Rm41a|TRINITY_DN17328_c1_g1_i4|UniRef90_Q68Y23_Pilosulin-3_n=1_Tax=Myrmecia_banksi_TaxID=36171_RepID=MYR3_MYRBA|6769
------------------------------------------------TGGATATCAAAA---------GTATGGAAG---GGGATAAAG------ATGGCAGGAAAGATGCTGGGG---------------------------------------------------------
>ECTX1-Rm42a|TRINITY_DN17320_c3_g1_i1|noblastxhit|1029
------------------ATT---------------------AATATACCTTGGGGAAAG---------ATATTCCAG---TGGGTCAAA------------AAAAATGTAATGGGG---------------------------------------------------------
>ECTX1-Rm43a|TRINITY_DN17311_c3_g1_i1|UniRef90_Q07932_Pilosulin-1_n=1_Tax=Myrmecia_pilosula_TaxID=13618_RepID=MYR1_MYRPI|890
------ATTAAGATACTA---------------------------GATTCTCTACGGAAA---------GTTGTTACA---AAATTGGCA---GCAAAATTATTACCAACGATAAAGAACATATTG---------AAAGGGAAA------------------------------
>ECTX1-Rm44a|TRINITY_DN17291_c6_g1_i4|UniRef90_Q26464%Pilosulin-3a%n=1%Tax=Myrmecia%pilosula%TaxID=13618%RepID=MYR3A_MYRPI|1909
------------------------------------------AAGGTAAATTGGAGAAAA---------GTGGGAAAGGAAACAATAAAG---GGAGCAGCAAAGGGAGCAGTAGACGGTTTGGGG---------AAGAAA---------------------------------
>ECTX1-Rm44b|TRINITY_DN17291_c6_g1_i401|noblastxhit|1104
------------------------------------------AAGGTAAATTGGAGAAGA---------GTGGGAAAGGAAACAATAAAG---GGAGCAGCAAAGGGAGCAGTAGACGGTTGGGGG---------AAGAAA---------------------------------
>ECTX1-Rm45a|TRINITY_DN17341_c1_g1_i2|UniRef90_Q07932_Pilosulin-1_n=1_Tax=Myrmecia_pilosula_TaxID=13618_RepID=MYR1_MYRPI|2309
------------------AAT------------------TTTATGTCAAAATTTAAAGAG---------TTTATAAAA---AAGACGGCA---CCAAAGATGACAAAGTTACTGCAGATGTTGACG---------AAAGGGAAA------------------------------
>ECTX1-Rm46a|TRINITY_DN17156_c2_g3_i2|noblastxhit|2048
------GGGTTT------------------------------GGGGGACTTTTAGTCAAG---------ATGGGAAAA---GTAATTGCG---CCGATGCTTATCAGCGAGATGCCTAAAATTTTG---------AATTATATGAAGGAGAAAATG---------------GGA
>ECTX1-Rm47a|TRINITY_DN17305_c0_g2_i6|UniRef90_Q07932_Pilosulin-1_n=1_Tax=Myrmecia_pilosula_TaxID=13618_RepID=MYR1_MYRPI|45
------------AAGTTG------------------------AAAGGTTTTTTAAAAATG---------ATTCTGAAG---AAGGTGATA---TCGTGCCTACTAAAGTCAGTGGGG---------------------------------------------------------
>ECTX1-Rm48a|TRINITY_DN17320_c3_g1_i5|noblastxhit|318
------------------------GGT------------TTGAGGTCATTTTGGAAACCG---------TTTTGGGAA---AAGTTAAAG---CCGATTATGATTAAGACTCTGGGA---------------------------------------------------------
>ECTX1-Rm49a|TRINITY_DN17274_c0_g1_i2|noblastxhit|42
------------TTTTGGAACAGAAGACGCGGCGCCCGGCGGTCACTACCCATCCGACGT---------GCGACCCGAACCGACGTTCCT------------------------------------------------------------------------------------
>ECTX1-Rm50a|TRINITY_DN17261_c2_g1_i2|noblastxhit|54
------------------------------------------------TGGCTTATCAGT---------CTGGCCAAG---TACGTGGGACCGATCCTAGCATCATATGCAGTAGATAAATGGCCGGAAATGAAAGAGTGGGCAACGAAGGTAGCAGCTAAA------ATAGGA
>ECTX1-Rm51a|TRINITY_DN17261_c2_g1_i3|noblastxhit|309
------AAT---------------------------------------TGGTTTACCAGT---------GTGATGAAG---GTCGTAGGACCGACAATATTACCACTTATAGCAGAACAAATGCCAGAAATGGTGAAGTGGATAAAAGAGAAAGTA---------------GGA
>ECTX1-Rm52a|TRINITY_DN17269_c3_g1_i1|noblastxhit|111
------------------------AGA---------------AAAGTGTTTCTGCCGCGG---------TTTATATCG---AGAATAGGA------------------------------------------------------------------------------------
>ECTX1-Rm52b|TRINITY_DN17334_c1_g1_i501|UniRef90_Q68Y23_Pilosulin-3_n=1_Tax=Myrmecia_banksi_TaxID=36171_RepID=MYR3_MYRBA|547
------------------------AGA------------------------------AAA---------CTTGTGCCG---AAAATAGGA------------------------------------------------------------------------------------
>ECTX1-Rm52c|TRINITY_DN17334_c1_g1_i502|UniRef90_Q68Y23_Pilosulin-3_n=1_Tax=Myrmecia_banksi_TaxID=36171_RepID=MYR3_MYRBA|614
------------------------AGA---------------AATGTGTTTCTGCCGCGG---------TTTATGCCG---AGAATAGGA------------------------------------------------------------------------------------
>ECTX1-Rm52d|TRINITY_DN17334_c1_g1_i5|UniRef90_Q68Y23_Pilosulin-3_n=1_Tax=Myrmecia_banksi_TaxID=36171_RepID=MYR3_MYRBA|6171
------------------------AGA---------------AATGTG------CCGCGGTGG------TTTACGCCG---AGATTAGGA------------------------------------------------------------------------------------
>ECTX1-Rm53a|TRINITY_DN17343_c2_g2_i1|noblastxhit|20450
------------TTCTGGTTGAAAGGA---------------------------GGGAGA---------GGAGACGGG---GGA------------------------------------------------------------------------------------------
>ECTX1-Rm53b|TRINITY_DN17343_c2_g2_i101|noblastxhit|10454
------------TTCTGGTTGAAAGGA---------------------------GGGAGA---------GGAGACGGG---GGA------------------------------------------------------------------------------------------
>ECTX1-Rm53c|TRINITY_DN17343_c2_g2_i102|noblastxhit|15115
------------TTCTGGTTGAAAGCA---------------------------GGGAGA---------GGGACAGGA---TACACGGGA------------------------------------------------------------------------------------
>ECTX1-Rm54a|TRINITY_DN17336_c1_g1_i1|UniRef90_Q68Y22_Pilosulin-4_n=1_Tax=Myrmecia_banksi_TaxID=36171_RepID=MYR4_MYRBA|1209
------------------------------------------------TTGTGGCCATTT---------CTTATTTCG---CTAATACCC---ACGGTGATAGATTTGGCG---AGGAATCTGGGG------------------------------------------------
>ECTX1-Rm55a|TRINITY_DN17336_c1_g1_i102|UniRef90_Q68Y22_Pilosulin-4_n=1_Tax=Myrmecia_banksi_TaxID=36171_RepID=MYR4_MYRBA|13413
------------------------------------------------TTTTTGCCATTT---------CTTATTCCG---GTGATAGCA---TCCTTAGTGTCC---TCTCTGAAGGGA------------------------------------------------------
>ECTX1-Rm55b|TRINITY_DN17336_c1_g1_i103|UniRef90_Q68Y22_Pilosulin-4_n=1_Tax=Myrmecia_banksi_TaxID=36171_RepID=MYR4_MYRBA|7866
------------------------------------------------ATTTTGCCAGCT---------CTTATTCCG---GTATTCGCA---TCCTTATTGCCATGGGCAATAAAGAAATTTGGA------------------------------------------------
>ECTX1-Rm56a|TRINITY_DN17301_c5_g3_i1|noblastxhit|347
------------------------------------------------TGGATGGGTCTT---------GCGATGAGA---CTTGCAGGA---GGTTTAATGTCGCATATGATGAACAAGAAAAAG---------------------------------------------GGA
>ECTX1-Rm56b|TRINITY_DN17320_c3_g1_i4|UniRef90_Q07932_Pilosulin-1_n=1_Tax=Myrmecia_pilosula_TaxID=13618_RepID=MYR1_MYRPI|3175
------------ATAAAA---------------------------------ATAAGTGAC---------ATAATAAAA---CTCGCTAAA---ACAGTACTAGCAGCATTACCACAAAATATAAAGGACATGTGGAAGAAGAAAGGGAAA------------------------
