# Supplementary material for: Intra-colony venom diversity contributes to maintaining eusociality in a cooperatively breeding ant
Source: BMC Biol. 2023 Jan 8;21:5. doi: 10.1186/s12915-022-01507-9 (PMC9827630; doi:10.1186/s12915-022-01507-9)
Supplement: Supplementary file 3 — Additional file 3. Zip file containing sequence alignments used for reconstruction of aculeatoxins phylogeny and GARD, MEME, and FEL tests. [file 12915_2022_1507_MOESM3_ESM.zip › Selection/Rm_aculeatoxins_clade3_aligned.nt_signal.fasta]

>ECTX1-Rm20a|TRINITY_DN17330_c5_g1_i1|UniRef90_Q07932_Pilosulin-1_n=1_Tax=Myrmecia_pilosula_TaxID=13618_RepID=MYR1_MYRPI|46450
---ATGAAGCTGTCATGGTTATCGTGGGCACTTGCCATAATCTTCGTTATGGCGATTATGGACACTCCCATAGCGGAAGCG
>ECTX1-Rm21a|TRINITY_DN17200_c5_g1_i1|noblastxhit|70
---ATGAAGCTGTCATGGTTATCGTGGGCACTTGCCATAATCTTCGTTATGGCGATTATGGACACTCCCATAGCGGAAGCG
>ECTX1-Rm22a|TRINITY_DN17357_c16_g2_i1|UniRef90_Q07932_Pilosulin-1_n=1_Tax=Myrmecia_pilosula_TaxID=13618_RepID=MYR1_MYRPI|1960
---ATGAAGCTGTCATGGTTATCGTGGGCACTTGCCATAATCTTCGTTATGGCGATTATGGACGCTCCCATAGCGGAAGCG
>ECTX1-Rm23a|TRINITY_DN17156_c2_g3_i4|noblastxhit|1521
------------------TTATCGTGGGCACTTGCCATAATCTTCGTTATGGCGATTATGGACGCTCCCATAGCGGAAGCG
>ECTX1-Rm24a|TRINITY_DN17338_c4_g1_i2|UniRef90_Q26464_Pilosulin-3a_n=1_Tax=Myrmecia_pilosula_TaxID=13618_RepID=MYR3A_MYRPI|4447
---ATGAAGCTGTCATGGTTATCGTGGGCACTTGCCATAATCTTCGTTATGGCGATTATGGACGCTCCCATAGCGGAAGCG
>ECTX1-Rm25a|TRINITY_DN17338_c4_g1_i5|UniRef90_Q26464_Pilosulin-3a_n=1_Tax=Myrmecia_pilosula_TaxID=13618_RepID=MYR3A_MYRPI|1566
---------CTGTCATGGTTATCGTGGGCACTTGCCATAATCTTCGTTATGGCGATTATGGACGCTCCCATAGCGGAAGCG
>ECTX1-Rm26a|TRINITY_DN17230_c2_g5_i2|noblastxhit|293
---ATGAAGCTGTCATGGTTATCGTGGGCACTTGCCATAATCTTCGTTATGGCGATTATGGACGCTCCTATAGCGGAAGCG
>ECTX1-Rm27a|TRINITY_DN17261_c2_g1_i1|noblastxhit|1177
---ATGAAGCTGTCATGGTTATCATGGGCACTTGCCATAATCTTCGTTATGGCGATTATGGACGCTCCCATAGCGGAAGCG
>ECTX1-Rm28a|TRINITY_DN17230_c2_g5_i1|noblastxhit|189
---ATGAAGTTGTCATGGTTATCGTTGGCACTTGCCATAATCTTTGTTATGGCGATTATGGACGCTCCCATAGCGGAAGCG
>ECTX1-Rm29a|TRINITY_DN17338_c4_g1_i4|UniRef90_Q26464_Pilosulin-3a_n=1_Tax=Myrmecia_pilosula_TaxID=13618_RepID=MYR3A_MYRPI|3039
---ATGAAGCTGTCATGGTTATCATGGGCACTTGCCATAATCTTCGTTATGGCGATTATGGACGCTCCCATAGCGGAAGCG
>ECTX1-Rm30a|TRINITY_DN17320_c3_g1_i3|noblastxhit|2923
---ATGAAGCTGTCATGGTTATCGTGGGCACTTGCCATAATCTTCGTTATGGCGATTATGGACGCTCCCGTAGCGGAAGCG
>ECTX1-Rm31a|TRINITY_DN17306_c3_g1_i1|UniRef90_Q26464_Pilosulin-3a_n=1_Tax=Myrmecia_pilosula_TaxID=13618_RepID=MYR3A_MYRPI|2343
---ATGAAGCTGTCATGGTTATCGTGGGCACTTGCCATAATCTTCGTTATGGCAATTATGGATGCTCCCACAGCGGAAGCG
>ECTX1-Rm31b|TRINITY_DN17306_c3_g1_i101|UniRef90_Q26464_Pilosulin-3a_n=1_Tax=Myrmecia_pilosula_TaxID=13618_RepID=MYR3A_MYRPI|905
---ATGAAGCTGTCATGGTTATCGTGGGCACTTGCCATAATCTTCGTTATGGCAATTATGGATGCTCCCACAGCGGAAGCG
>ECTX1-Rm32a|TRINITY_DN17291_c6_g1_i1|noblastxhit|1652
---ATGAAGCTGTCATGGTTATCGTGGGCACTTGCCATAATCTTCGTTATGGCGATTATGGACGCTCCCATAGCGGAAGCG
>ECTX1-Rm33a|TRINITY_DN17296_c3_g1_i1|noblastxhit|2733
---ATGAAGCTGTCATGGTTATCATGGGCACTTGCCATAATCTTCGTTATGGCGATTTTGGACGCTCCCATAGCGGAAGCG
>ECTX1-Rm33b|TRINITY_DN17322_c2_g1_i2|UniRef90_Q07932_Pilosulin-1_n=1_Tax=Myrmecia_pilosula_TaxID=13618_RepID=MYR1_MYRPI|8084
---ATGAAGCTGTCATGGTTATCGTGGGCACTTGCCATAATCTTCGTTATGGCGATTATGGACGCTCCTATAGCGGAAGCG
>ECTX1-Rm34a|TRINITY_DN17311_c2_g1_i1|UniRef90_Q68Y23_Pilosulin-3_n=1_Tax=Myrmecia_banksi_TaxID=36171_RepID=MYR3_MYRBA|18512
---ATGAAGCTGTCATGGTTATCGTGGGCACTTGCCATAACCTTCGTTATGGCGATTATGGACGCTCCCATAGCGGAAGCG
>ECTX1-Rm35a|TRINITY_DN17317_c2_g2_i1|UniRef90_Q07932_Pilosulin-1_n=1_Tax=Myrmecia_pilosula_TaxID=13618_RepID=MYR1_MYRPI|729
---ATGAAGCTGTCATGGTTATCGTGGGCACTTGCCATAATCTTCGTTATGGCGATTATGGACGCTCCCATAGCGGAAGCG
>ECTX1-Rm36a|TRINITY_DN17274_c0_g1_i6|UniRef90_Q68Y23_Pilosulin-3_n=1_Tax=Myrmecia_banksi_TaxID=36171_RepID=MYR3_MYRBA|979
---ATGAAGCTGTCATGGTTATCGTGGGCACTTGCCATAATCTTCGTTATGGCGATTATGGACGCTCCCATAGTGGAAGCG
>ECTX1-Rm37a|TRINITY_DN17353_c3_g1_i1|UniRef90_Q07932_Pilosulin-1_n=1_Tax=Myrmecia_pilosula_TaxID=13618_RepID=MYR1_MYRPI|17371
---ATGAAGCTGGCATGGTTATCGTGGGCACTTGCCATAATCTTCGTTATGGCGATTATGGACGCTCCCATAGCGGAAGCG
>ECTX1-Rm38a|TRINITY_DN17357_c16_g1_i1|noblastxhit|29246
---ATGAAGCTGTCATGGTTATCGTTGGCACTTGCCATAATCTTCGTTATGGCGATTATGGACGCTCCCATAGCGGAAGCG
>ECTX1-Rm39a|TRINITY_DN17323_c1_g1_i1|UniRef90_Q07932_Pilosulin-1_n=1_Tax=Myrmecia_pilosula_TaxID=13618_RepID=MYR1_MYRPI|3137
---ATGAAGCTGTCATGGTTATCATGGGCACTTGCCATAATCTTCGTTATGACCATTATGGACGCTCCTATAGCGGAAGCC
>ECTX1-Rm39b|TRINITY_DN17352_c0_g1_i1|UniRef90_Q26464_Pilosulin-3a_n=1_Tax=Myrmecia_pilosula_TaxID=13618_RepID=MYR3A_MYRPI|16881
---ATGAAGCTGTCATGGTTATCATGGGCACTTGCCATAATCTTCGTTATGGCGATTATGGACGCTCCTATAGCGGAAGCG
>ECTX1-Rm40a|TRINITY_DN17320_c3_g1_i6|noblastxhit|530
---ATGAAGCTGTCATGGTTATCGTGGGCACTTGCCATAATCTTCGTTATGGCGATTATGGACGCTCCCATAGCGGAAGCG
>ECTX1-Rm41a|TRINITY_DN17328_c1_g1_i4|UniRef90_Q68Y23_Pilosulin-3_n=1_Tax=Myrmecia_banksi_TaxID=36171_RepID=MYR3_MYRBA|6769
---ATGAAGTTGTCATGGTTATCGTTGGCACTTGCCATAATCTTTGTTATGGCGATTATGGACGCTCCCATAGCGGAAGCG
>ECTX1-Rm42a|TRINITY_DN17320_c3_g1_i1|noblastxhit|1029
---ATGAAGCTGTCATGGTTATCGTGGGCACTTGCCATAATCTTCGTTATGGTGATTATGGACGCTGCTATAGCGGAAGCG
>ECTX1-Rm43a|TRINITY_DN17311_c3_g1_i1|UniRef90_Q07932_Pilosulin-1_n=1_Tax=Myrmecia_pilosula_TaxID=13618_RepID=MYR1_MYRPI|890
ATGATGAAGCTGTCATGGTTATCGTGGGCACTTGCCATAATCTTCGTTATGGCGATTATGGACGCTTCCATAGCGGAAGCG
>ECTX1-Rm44a|TRINITY_DN17291_c6_g1_i4|UniRef90_Q26464%Pilosulin-3a%n=1%Tax=Myrmecia%pilosula%TaxID=13618%RepID=MYR3A_MYRPI|1909
---ATGAAGCTGTCATGGTTATCATGGGCACTTGCCATAATCTTCGTTATGGCGATTATGGACGCTCCCATAGCGGAAGCG
>ECTX1-Rm44b|TRINITY_DN17291_c6_g1_i401|noblastxhit|1104
------------------------------------------------------------------------------GCC
>ECTX1-Rm45a|TRINITY_DN17341_c1_g1_i2|UniRef90_Q07932_Pilosulin-1_n=1_Tax=Myrmecia_pilosula_TaxID=13618_RepID=MYR1_MYRPI|2309
---ATGAAGCTGTCATGGTTATCGTGGGCACTTGCCATAATCTTCGTTATGGCGATTATGGACGCTCCCATAGCGGAAGCG
>ECTX1-Rm46a|TRINITY_DN17156_c2_g3_i2|noblastxhit|2048
------------TCATGGTTATCGTGGGCACTTGCCATAATCTTCGTTATGGCGATTATGGACGCTCCCATAGCGGAAGCG
>ECTX1-Rm47a|TRINITY_DN17305_c0_g2_i6|UniRef90_Q07932_Pilosulin-1_n=1_Tax=Myrmecia_pilosula_TaxID=13618_RepID=MYR1_MYRPI|45
---------------------------------------------GTTATGGCGATTATGGACGCTCCCATAGCGGAAGCG
>ECTX1-Rm48a|TRINITY_DN17320_c3_g1_i5|noblastxhit|318
---------------------------------GCCATAATCTTCGTTATGGCGATTATGGACGCTCCCATAGCGGAAGCG
>ECTX1-Rm49a|TRINITY_DN17274_c0_g1_i2|noblastxhit|42
------------------------------------------------------ATTATGGACGCTCCCATAGCGGAAGCG
>ECTX1-Rm50a|TRINITY_DN17261_c2_g1_i2|noblastxhit|54
------------------------------------------------------------GACGCTCCCATAGCGGAAGCG
>ECTX1-Rm51a|TRINITY_DN17261_c2_g1_i3|noblastxhit|309
---------------------------------------------------------ATGGACGCTCCCATAGCGGAAGCG
>ECTX1-Rm52a|TRINITY_DN17269_c3_g1_i1|noblastxhit|111
------AAGCTGTCATGGTTATCGTTGACACTTGCCATAATCTTTATGACAGCGATTATGGACGCTCCCAAAGTGGAAACG
>ECTX1-Rm52b|TRINITY_DN17334_c1_g1_i501|UniRef90_Q68Y23_Pilosulin-3_n=1_Tax=Myrmecia_banksi_TaxID=36171_RepID=MYR3_MYRBA|547
------------------------------------ATAATCTTCGTTATGGCGATTATGAACGCTCCCAAAGTGGAAGCG
>ECTX1-Rm52c|TRINITY_DN17334_c1_g1_i502|UniRef90_Q68Y23_Pilosulin-3_n=1_Tax=Myrmecia_banksi_TaxID=36171_RepID=MYR3_MYRBA|614
---------------------------------GCCATAATCTTCGTTATGGCGATTATGAACGCTCCCAAAGTGGAAGCG
>ECTX1-Rm52d|TRINITY_DN17334_c1_g1_i5|UniRef90_Q68Y23_Pilosulin-3_n=1_Tax=Myrmecia_banksi_TaxID=36171_RepID=MYR3_MYRBA|6171
---ATGAAGCTGTCATGGTTATCGTTGACACTTGCCATAATCTTCGTTATGGTGATTATGAACGCTCCCAAAGTGGAAGCG
>ECTX1-Rm53a|TRINITY_DN17343_c2_g2_i1|noblastxhit|20450
---ATGAAGCTCTCATGGTTATCGTTGGCATTTGCCATAATCTTCATTACAGTGATTATGGACGTTCCCAAAGTGGAAGCG
>ECTX1-Rm53b|TRINITY_DN17343_c2_g2_i101|noblastxhit|10454
ATGATGAAGCTCTCATGGTTATCGTTGGCATTTGCCATAATCTTCATTACAGTGATTATGGACGTTCCCAAAGTGGAAGCG
>ECTX1-Rm53c|TRINITY_DN17343_c2_g2_i102|noblastxhit|15115
---------------------------------------ATCTTCATTACAGTGATTATGGACGTTCCCAAAGTGGAAGCG
>ECTX1-Rm54a|TRINITY_DN17336_c1_g1_i1|UniRef90_Q68Y22_Pilosulin-4_n=1_Tax=Myrmecia_banksi_TaxID=36171_RepID=MYR4_MYRBA|1209
---ATGAAATTGTCGTGGTTATCGTTGGCGCTTGCCGTGATCTTCGTTATGGGGATCATGCATGCTCCCAAAGTAGAAGCG
>ECTX1-Rm55a|TRINITY_DN17336_c1_g1_i102|UniRef90_Q68Y22_Pilosulin-4_n=1_Tax=Myrmecia_banksi_TaxID=36171_RepID=MYR4_MYRBA|13413
---ATGAAACTGTCGTGGTTATCGTTGGCGCTTGCCGTGATCTTCGTTATGGGGATCATGCATGCTCCCAAAGTAGAAGCG
>ECTX1-Rm55b|TRINITY_DN17336_c1_g1_i103|UniRef90_Q68Y22_Pilosulin-4_n=1_Tax=Myrmecia_banksi_TaxID=36171_RepID=MYR4_MYRBA|7866
---ATGAAACTGTCGTGGTTATCATTGGCGCTTGCCGTGATCTTCGTTATGGGGATCATGCATGCTCCCAAAGTAAAAGCG
>ECTX1-Rm56a|TRINITY_DN17301_c5_g3_i1|noblastxhit|347
---------------------------------------ATCTTCGTTATGGGGATCATGCATGCTCCCAAAGTAGAAGCG
>ECTX1-Rm56b|TRINITY_DN17320_c3_g1_i4|UniRef90_Q07932_Pilosulin-1_n=1_Tax=Myrmecia_pilosula_TaxID=13618_RepID=MYR1_MYRPI|3175
------------------------------------------------------------------------GCGGAAGCG
