# Supplementary material for: Intra-colony venom diversity contributes to maintaining eusociality in a cooperatively breeding ant
Source: BMC Biol. 2023 Jan 8;21:5. doi: 10.1186/s12915-022-01507-9 (PMC9827630; doi:10.1186/s12915-022-01507-9)
Supplement: Supplementary file 3 — Additional file 3. Zip file containing sequence alignments used for reconstruction of aculeatoxins phylogeny and GARD, MEME, and FEL tests. [file 12915_2022_1507_MOESM3_ESM.zip › Phylogenetics/Aculeatoxins_prepro.linsi.fasta.txt]

>Myrmecia_gulosa_MIITX-M2_DN8044_c1_g2_i1
--MK------LL-YLLLTLAIIFVLTIVHAPNVEAKA--LA--------DPESDAVGFAD
AFGDADAEATG--------------------
>Myrmecia_gulosa_MIITX-M14_DN22425_c0_g1_i1
--MK------LS-CLLLTLAIIFVLTIVHAPNVEAKA--LA--------NPESDAIGFAD
AVGEADP------------------------
>sp|Q26464|MYR3A_MYRPI
--MK------LS-CLLLTLAIIFVLTIVHAPNVEAKA--LA--------DPESDAVGFAD
AVGEADP------------------------
>sp|Q68Y22|MYR4_MYRBA
--MK------LS-CLLLTLAIIFVLTIVHAPNVKAKA--LA--------DPESDAVGFAD
AVGEADP------------------------
>sp|Q68Y23|MYR3_MYRBA
--MK------LS-CLLLTLAIIVVLTIVHAPNVEAKA--LA--------DPESDAVGFAD
AVGEADPNA----------------------
>sp|Q07932|MYR1_MYRPI
--MK------LS-CLLLTLTIIFVLTIVHAPNVEAKD--LA--------DPESEAVGFAD
AFGEADAVGEADPN-----------------
>Myrmecia_gulosa_MIITX-M10_DN1006_c0_g1_i1
--MR------LS-YLSLALAIIFVLTIMHASNVEAKA--SA--------DPEPDAVG---
-------------------------------
>Myrmecia_gulosa_MIITX-M11_DN1006_c0_g1_i1
--MR------LS-YLSLALAIIFVLTIMHASNVEAKA--SA--------DPEPDAVG---
-------------------------------
>Myrmecia_gulosa_MIITX-M4_DN8044_c1_g1_i1
--MK------LS-CLSLALAIILLLAIVHSPNMEVKA--LA--------GPEADAIGFAD
AFGEADAFGEADAFGEADAFGEADAFGEADA
>sp|A9CM07|MYRB5_MYRBA
--MK------LS-CLSLALAIILILAIVHSPNMEVKA--LA--------DPEADAFGEAN
AFGEADAFAEANA------------------
>Myrmecia_gulosa_MIITX-M5_DN8044_c1_g3_i1
--MK------LS-CLSLALAIILVLAIVYSPHMEVKA--LA--------DAEPDAIGFAD
AFGEADAEP----------------------
>Myrmecia_gulosa_MIITX-M6_DN8044_c1_g3_i1
--MK------LS-YLSLALAIILVLAIVYSPHMEVKA--LA--------DAEPDAIGFAD
AFGEADAEP----------------------
>R._metallica_ECTX1-Rm20a_DN17330_c5_g1_i1|UniRef90_Q07932_Pilosulin-1_n=1_Tax=Myrmecia_pilosula_TaxID=13618_RepID=MYR1_MYRPI|46450
--MK------LS-WLSWALAIIFVMAIMDTPIAEAKA--LA--------SPEAEADADAS
ADAFADAEAKAEAEA----------------
>R._metallica_ECTX1-Rm21a_DN17200_c5_g1_i1|noblastxhit|70
--MK------LS-WLSWALAIIFVMAIMDTPIAEAKA--LA--------SPEAEADADAS
ADAFADAEAKAEAEA----------------
>R._metallica_ECTX1-Rm22a_DN17357_c16_g2_i1|UniRef90_Q07932_Pilosulin-1_n=1_Tax=Myrmecia_pilosula_TaxID=13618_RepID=MYR1_MYRPI|1960
--MK------LS-WLSWALAIIFVMAIMDAPIAEAKA--LA--------SPEAEADADAS
ADAFADAEAKAEAEA----------------
>R._metallica_ECTX1-Rm30a_DN17320_c3_g1_i3|noblastxhit|2923
--MK------LS-WLSWALAIIFVMAIMDAPVAEAKA--LA--------SPEAEADADAS
ADAFADAEAKAEAEA----------------
>R._metallica_ECTX1-Rm33b_DN17322_c2_g1_i2|UniRef90_Q07932_Pilosulin-1_n=1_Tax=Myrmecia_pilosula_TaxID=13618_RepID=MYR1_MYRPI|8084
--MK------LS-WLSWALAIIFVMAIMDAPIAEAKA--LA--------SPEAEADADAS
ADAFADAEADAEAEAEAEAEA----------
>R._metallica_ECTX1-Rm27a_DN17261_c2_g1_i1|noblastxhit|1177
--MK------LS-WLSWALAIIFVMAIMDAPIAEAKA--LA--------SPEAEADADAS
ADAFADAEAEAIA------------------
>R._metallica_ECTX1-Rm29a_DN17338_c4_g1_i4|UniRef90_Q26464_Pilosulin-3a_n=1_Tax=Myrmecia_pilosula_TaxID=13618_RepID=MYR3A_MYRPI|3039
--MK------LS-WLSWALAIIFVMAIMDAPIAEAKA--LA--------SPEAEADADAS
ADAFADAEAEAEAI-----------------
>R._metallica_ECTX1-Rm33a_DN17296_c3_g1_i1|noblastxhit|2733
--MK------LS-WLSWALAIIFVMAILDAPIAEAKA--LA--------SPEAEADADAS
ADAFANAEAEAEAEA----------------
>R._metallica_ECTX1-Rm35a_DN17317_c2_g2_i1|UniRef90_Q07932_Pilosulin-1_n=1_Tax=Myrmecia_pilosula_TaxID=13618_RepID=MYR1_MYRPI|729
--MK------LS-WLSWALAIIFVMAIMDAPIAEAKA--LA--------SPEAEADADAS
ADAFANAEAEA--------------------
>R._metallica_ECTX1-Rm39b_DN17352_c0_g1_i1|UniRef90_Q26464_Pilosulin-3a_n=1_Tax=Myrmecia_pilosula_TaxID=13618_RepID=MYR3A_MYRPI|16881
--MK------LS-WLSWALAIIFVMAIMDAPIAEAKA--LA--------SPEAEADADAS
ADAFANAEAEA--------------------
>R._metallica_ECTX1-Rm34a_DN17311_c2_g1_i1|UniRef90_Q68Y23_Pilosulin-3_n=1_Tax=Myrmecia_banksi_TaxID=36171_RepID=MYR3_MYRBA|18512
--MK------LS-WLSWALAITFVMAIMDAPIAEAKA--LA--------SPEAEADADAS
ADAFANAEAEAEAKA----------------
>R._metallica_ECTX1-Rm37a_DN17353_c3_g1_i1|UniRef90_Q07932_Pilosulin-1_n=1_Tax=Myrmecia_pilosula_TaxID=13618_RepID=MYR1_MYRPI|17371
--MK------LA-WLSWALAIIFVMAIMDAPIAEAKA--VA--------SPEAEADADAS
ADAFANAEAEAEAEA----------------
>R._metallica_ECTX1-Rm39a_DN17323_c1_g1_i1|UniRef90_Q07932_Pilosulin-1_n=1_Tax=Myrmecia_pilosula_TaxID=13618_RepID=MYR1_MYRPI|3137
--MK------LS-WLSWALAIIFVMTIMDAPIAEAKA--LA--------SPEAEADADAS
ADAFANAEADA--------------------
>R._metallica_ECTX1-Rm40a_DN17320_c3_g1_i6|noblastxhit|530
--MK------LS-WLSWALAIIFVMAIMDAPIAEAKA--LA--------SPEAEADADAS
ADAFADANAAAEA------------------
>R._metallica_ECTX1-Rm38a_DN17357_c16_g1_i1|noblastxhit|29246
--MK------LS-WLSLALAIIFVMAIMDAPIAEAKA--VA--------SPEAKADADAS
ADAFANAEAEAEAEA----------------
>R._metallica_ECTX1-Rm28a_DN17230_c2_g5_i1|noblastxhit|189
--MK------LS-WLSLALAIIFVMAIMDAPIAEAKA--LA--------SPEAEADADAS
ADASADASADAFADAEAEAEA----------
>R._metallica_ECTX1-Rm41a_DN17328_c1_g1_i4|UniRef90_Q68Y23_Pilosulin-3_n=1_Tax=Myrmecia_banksi_TaxID=36171_RepID=MYR3_MYRBA|6769
--MK------LS-WLSLALAIIFVMAIMDAPIAEAKA--LA--------SPEAEADADAS
ADANADAEA----------------------
>R._metallica_ECTX1-Rm44a_DN17291_c6_g1_i4|UniRef90_Q26464%Pilosulin-3a%n=1%Tax=Myrmecia%pilosula%TaxID=13618%RepID=MYR3A_MYRPI|1909
--MK------LS-WLSWALAIIFVMAIMDAPIAEAKA--LA--------SPEAEADADAS
ADASADANADAFADAFADAVAEAEA------
>R._metallica_ECTX1-Rm24a_DN17338_c4_g1_i2|UniRef90_Q26464_Pilosulin-3a_n=1_Tax=Myrmecia_pilosula_TaxID=13618_RepID=MYR3A_MYRPI|4447
--MK------LS-WLSWALAIIFVMAIMDAPIAEAKA--LA--------SPEAEADADAS
ADASADAFADAEAEAEA--------------
>R._metallica_ECTX1-Rm26a_DN17230_c2_g5_i2|noblastxhit|293
--MK------LS-WLSWALAIIFVMAIMDAPIAEAKA--LA--------SPEAEADADAS
ADASANAFADAEA------------------
>R._metallica_ECTX1-Rm32a_DN17291_c6_g1_i1|noblastxhit|1652
--MK------LS-WLSWALAIIFVMAIMDAPIAEAKA--LA--------SPEAEADADAS
ADASANAFADAEAEA----------------
>R._metallica_ECTX1-Rm31a_DN17306_c3_g1_i1|UniRef90_Q26464_Pilosulin-3a_n=1_Tax=Myrmecia_pilosula_TaxID=13618_RepID=MYR3A_MYRPI|2343
--MK------LS-WLSWALAIIFVMAIMDAPTAEAKA--LA--------SPEAKADADAS
ADASADAFAEAEAEAEA--------------
>R._metallica_ECTX1-Rm31b_DN17306_c3_g1_i101|UniRef90_Q26464_Pilosulin-3a_n=1_Tax=Myrmecia_pilosula_TaxID=13618_RepID=MYR3A_MYRPI|905
--MK------LS-WLSWALAIIFVMAIMDAPTAEAKA--LA--------SPEAKADADAS
ADASADAFAEAEAEAEA--------------
>R._metallica_ECTX1-Rm42a_DN17320_c3_g1_i1|noblastxhit|1029
--MK------LS-WLSWALAIIFVMVIMDAAIAEAKA--LA--------SPEAEADADAN
ADASADAFADAEAEAEA--------------
>R._metallica_ECTX1-Rm43a_DN17311_c3_g1_i1|UniRef90_Q07932_Pilosulin-1_n=1_Tax=Myrmecia_pilosula_TaxID=13618_RepID=MYR1_MYRPI|890
M-MK------LS-WLSWALAIIFVMAIMDASIAEAKA--LA--------SPEAEADADAS
ADANADAFADAEA------------------
>R._metallica_ECTX1-Rm36a_DN17274_c0_g1_i6|UniRef90_Q68Y23_Pilosulin-3_n=1_Tax=Myrmecia_banksi_TaxID=36171_RepID=MYR3_MYRBA|979
--MK------LS-WLSWALAIIFVMAIMDAPIVEAKA--LA--------SPEAEADADAS
ADANAGAEAEAEAEAIA--------------
>R._metallica_ECTX1-Rm45a_DN17341_c1_g1_i2|UniRef90_Q07932_Pilosulin-1_n=1_Tax=Myrmecia_pilosula_TaxID=13618_RepID=MYR1_MYRPI|2309
--MK------LS-WLSWALAIIFVMAIMDAPIAEAKA--LA----------EAEADADAS
ADAFADAEAKAEAEAVA--------------
>R._metallica_ECTX1-Rm54a_DN17336_c1_g1_i1|UniRef90_Q68Y22_Pilosulin-4_n=1_Tax=Myrmecia_banksi_TaxID=36171_RepID=MYR4_MYRBA|1209
--MK------LS-WLSLALAVIFVMGIMHAPKVEAKA--IA--------APEADADADAW
ADANADADANADADADADANADAEAEA----
>R._metallica_ECTX1-Rm55a_DN17336_c1_g1_i102|UniRef90_Q68Y22_Pilosulin-4_n=1_Tax=Myrmecia_banksi_TaxID=36171_RepID=MYR4_MYRBA|13413
--MK------LS-WLSLALAVIFVMGIMHAPKVEAKA--IA--------APEADAIGDAW
ADANADADANADADADADANAAAEAEA----
>R._metallica_ECTX1-Rm55b_DN17336_c1_g1_i103|UniRef90_Q68Y22_Pilosulin-4_n=1_Tax=Myrmecia_banksi_TaxID=36171_RepID=MYR4_MYRBA|7866
--MK------LS-WLSLALAVIFVMGIMHAPKVKAKA--IA--------APEADAIADAW
ADANADADANADADADADANAAAEAEA----
>R._metallica_ECTX1-Rm52d_DN17334_c1_g1_i5|UniRef90_Q68Y23_Pilosulin-3_n=1_Tax=Myrmecia_banksi_TaxID=36171_RepID=MYR3_MYRBA|6171
--MK------LS-WLSLTLAIIFVMVIMNAPKVEAKA--VA--------ASAADADADAF
ADADAEAEALAVAFALALA------------
>R._metallica_ECTX1-Rm53a_DN17343_c2_g2_i1|noblastxhit|20450
--MK------LS-WLSLAFAIIFITVIMDVPKVEAKA--VA--------APAADADADAF
ADADAEAKALADAFA----------------
>R._metallica_ECTX1-Rm53b_DN17343_c2_g2_i101|noblastxhit|10454
M-MK------LS-WLSLAFAIIFITVIMDVPKVEAKA--VA--------APAADADADAF
ADADAEAKALADAFA----------------
>JZ168521.1_(reversed)
--MK------LS-FLSLVLAIILVMALMYTPHAEAKA--WA--------DADADATAAAD
ADADAVADALADAVA----------------
>JZ168542.1_(reversed)
--MK------LS-FLSLALATIFVMAIIYAPQMEARA--SS--------DADADAAASAD
ADADALAEASA--------------------
>JZ168553.1
--MQ------PS-YLLLTFAIIFVMVIMYSPAVEAKA--GA--------DADADAHADA-
-------------------------------
>JZ168710.1
--MQ------LS-HLLLAFAMIFVMTIIHTPQVQADA--MA--------DADADAAI---
-------------------------------
>JZ168713.1_(reversed)
--MQ------LS-HLLLAFAMIFVMTIMYAPQVQADA--WA--------DANADADV---
-------------------------------
>contig1_Dinoponera_quadriceps
--MK------LS-ALSIIFGMILVMTIMYT-KAEAEA--EA--------EADADADAKAE
AEA----------------------------
>PLP5_Odontomachus_monticola
--MK------LS-ALSLAFAIILMMTIMYT-KADADA--SA--------DAEADADAEAE
A------------------------------
>contig9_Dinoponera_quadriceps
--MK------LS-AFTLAFALILMMAIMYN-MAEAAA--LA--------DADADAEAIA-
-------------------------------
>PLP1_Odontomachus_monticola
--MK------PS-GLTFAFLVVFMMAIMYN-SVQVTA--DA--------DADAEAEALA-
-NALAEA------------------------
>PLP2_Odontomachus_monticola
--MK------PS-GLTFAFLVVFMMAIMYN-SVQAAA--IA--------DADADAEAKAF
ADAFAEA------------------------
>PLP3_Odontomachus_monticola
--MK------PS-GITFAFLVVFMMAIMYN-SVQAAA--IA--------DADAEAEAIA-
-------------------------------
>PLP4_Odontomachus_monticola
--MK------PS-SLTLAFLVVFMMAIMYN-SVQAEA--LA--------DADAEAFAEAG
V------------------------------
>PLP6_Odontomachus_monticola
--MR------RS-YVLLAFAIVLIISIISA-QVEADA--SS--------DAFADAVADAV
ADP----------------------------
>R._metallica_ECTX1-Rm6a_DN17358_c4_g1_i1|noblastxhit|39106
--MK------RI-YFLFTIMAIVVLTAQAFSDADAEA--DA------FADPEA-------
-------------------------------
>R._metallica_ECTX1-Rm6c_DN17346_c1_g1_i1|noblastxhit|19210
--MK------RI-YFLFTIIAIVVLTAQAFSDADAEA--DA------FADPKA-------
-------------------------------
>R._metallica_ECTX1-Rm6b_DN17358_c4_g1_i101|noblastxhit|1850
--MK------RI-YFLFTIIAIVVLTAQAFSDADAEA--DA------FANPEA-------
-------------------------------
>R._metallica_ECTX1-Rm6d_DN17329_c0_g1_i4|noblastxhit|14930
--MK------RI-YFLFAIIAIVVLTAQAFSDADAEA--DA------FADPEA-------
-------------------------------
>R._metallica_ECTX1-Rm6h_DN17340_c0_g1_i2|noblastxhit|367
--MK------RI-YFLFAIIAIVVLTAQAFSDADAEA--DA------FADPEA-------
-------------------------------
>R._metallica_ECTX1-Rm6e_DN17344_c5_g1_i1|noblastxhit|15407
--MK------RI-YFLFAIIAIVVLTAQAFSDADAEA--DA------FADAEA-------
-------------------------------
>R._metallica_ECTX1-Rm7a_DN17207_c6_g1_i1|noblastxhit|3145
--MK------RI-YFLFAIIAIVVLTAQAFSEADADA--EA------EA-----------
-------------------------------
>R._metallica_ECTX1-Rm8a_DN17349_c0_g1_i1|noblastxhit|4286
--MK------RI-YFLFAIIAIVVLTAQAFSEADADA--EA------EA-----------
-------------------------------
>R._metallica_ECTX1-Rm13a_DN17209_c0_g1_i1|noblastxhit|3077
--MK------RI-YFLFAIIAIVVLTAQAFSEADADA--EA------E------------
-------------------------------
>R._metallica_ECTX1-Rm13b_DN17209_c0_g1_i101|noblastxhit|1680
--MK------RI-YFLFAIIAIVVLTAQAFSEADADA-----------------------
-------------------------------
>R._metallica_ECTX1-Rm9a_DN17316_c3_g1_i1|noblastxhit|36501
--MK------RI-YFLFAIIAIVVLTAQAFSEADADA--EA------EA-----------
-------------------------------
>R._metallica_ECTX1-Rm10a_DN17207_c6_g1_i4|noblastxhit|562
--MK------RI-YFLFAIIAIVVLTAQAFSEADADA--EA-------------------
-------------------------------
>R._metallica_ECTX1-Rm11a_DN17319_c1_g1_i2|noblastxhit|1089
--MK------RI-YFLFAIIAIVVLTAQAFSEADADA--EA-------------------
-------------------------------
>R._metallica_ECTX1-Rm11b_DN17319_c1_g1_i201|noblastxhit|1711
--MK------RI-YFLFAIIAIVVLTAQAFSEADADA--EA-------------------
-------------------------------
>R._metallica_ECTX1-Rm12a_DN17309_c3_g1_i3|noblastxhit|484
--MK------RI-YFLFAIIAIVVLTAQAFSEADADA--EA-------------------
-------------------------------
>R._metallica_ECTX1-Rm14a_DN17257_c0_g1_i3|noblastxhit|3549
--MK------RI-YFLFAIIAIVVLTAQAFSEADAEA--EA-------------------
-------------------------------
>R._metallica_ECTX1-Rm19a_DN17315_c0_g1_i1|noblastxhit|625
--MK------QI-YFLFAIIAIVVLTAQAFSEADADA--EA------EA-----------
-------------------------------
>R._metallica_ECTX1-Rm11c_DN17319_c1_g1_i202|noblastxhit|1665
--MK------QI-YFLFAIIAIVVLTAQAFSEADADA--EA-------------------
-------------------------------
>R._metallica_ECTX1-Rm16a_DN15109_c3_g1_i1|noblastxhit|24305
--MK------RI-YFLFAIIAVVVLTTQAFSNADAEA--EA-------------------
-------------------------------
>R._metallica_ECTX1-Rm6f_DN17333_c3_g1_i1|noblastxhit|12099
--MK------RI-YFLFAIIAIVVLTAQAFSDAEADA--FA--------DAEA-------
-------------------------------
>R._metallica_ECTX1-Rm6g_DN17340_c0_g2_i1|noblastxhit|295
--MK------RI-YFLFAIIAIVVLTAQAFSDAEADA--FA--------DAEA-------
-------------------------------
>R._metallica_ECTX1-Rm17a_DN16789_c2_g2_i1|noblastxhit|3645
--MK------QI-YLLFALVVIAVLTAQAHAEATADA--NSMAVADPLASPEALASAEAE
AFAEAL----ADAMADPEA------------
>R._metallica_ECTX1-Rm18a_DN24565_c1_g1_i1|noblastxhit|3320
--MK------QT-YLLFALIAIAVLMVQAHPEAKADP--TA--------VAEAEASAEAE
AFADAMAIADAIAMADPEA------------
>Myrmecia_gulosa_MIITX-M12_DN7219_c0_g1_i1
--MK------LS-TLLVAFVLLVITVILSTPSTNAKA--LA--------ESNALAVAVSE
AEP----------------------------
>Myrmecia_gulosa_MIITX-M13_DN7219_c0_g1_i2
--MK------LS-TILVAFVLLIITVILSTPSTNAKA--LA--------ESNALAVADPE
AEP----------------------------
>R._metallica_ECTX1-Rm61a_DN17262_c0_g1_i3|noblastxhit|18713
--MK------VT-YAILLVAVITVVMV-PNIMADAEA--EA-------------------
-------------------------------
>R._metallica_ECTX1-Rm61b_DN17259_c0_g1_i2|noblastxhit|1237
--MK------VT-YAILLVAVITVVMV-PNIMADAEA-----------------------
-------------------------------
>R._metallica_ECTX1-Rm61c_DN17326_c0_g1_i1|noblastxhit|145
--MK------TT-YAILLVAVIAVVMV-SNIMADAEA-----------------------
-------------------------------
>sp|A0SPI1|CRBLH_VESMG
--MK------YNIVFLFAIIASLACLQLTFAAPAASP--LA--------NPGASPDAAPN
ADPLADP------------------------
>tr|D3Y4D7|D3Y4D7_VESTR
--MK------ST-FLILFFAIAAILALF---EVNAEP--LA--------EPLANPLAEPE
ADPWA--------------------------
>tr|Q0PQX8|Q0PQX8_VESMG
--MK------ST-FLILFFAIAAILALF---EVNAEP--LA--------EPLANPLAEPE
ADPWA--------------------------
>tr|A0A076VES2|A0A076VES2_VESOR
--MK------DT-ILILFTAFIALLGFF---GMSAEA--LA--------DPLADPSAGPN
AEADPEA------------------------
>tr|S4S3F3|S4S3F3_VESMA
--MK------NT-ILILFTAFIALLGFF---GMSAEA--LA--------DPKADPLAGPN
PDADPEA------------------------
>tr|S4S3F6|S4S3F6_VESVE
--MK------NT-ILILFTAFIALLGFF---GMSAEA--LA--------DPVADPLAGPN
AEADPEA------------------------
>tr|S4S3F8|S4S3F8_VESAN
--MK------NT-ILILFTAFIALLGFF---GMSAEA--LA--------DPIADPLAGPN
AEADPEA------------------------
>tr|S4S3G3|S4S3G3_9HYME
--MK------NT-ILILFTAFIALLGFF---GMSAEA--LA--------DPIADPVAGPN
PEADPEA------------------------
>tr|Q0R4F6|Q0R4F6_VESBA
--MK------ST-ILILFTAFIALLGFF---GMSAEA--LA--------DPLAEPLADPN
AEADPEA------------------------
>tr|S4S2C7|S4S2C7_VESAF
--MK------NT-ILILFTAFIALLGFF---GMSAEADPIA--------DPIADPISGPN
AEADPEA------------------------
>sp|P69391|PMTXA_ANOSM
--MF------KQ-LILLALAAVFLLINISSAEPAAEP------------NANAEPLAEAS
AEP----------------------------
>Myrmecia_gulosa_MIITX-M3_DN4685_c0_g1_i1
MNLK------TFCFFLLGIFVTLTVTVIPIANADAEA--DT-------------------
-------------------------------
>R._metallica_ECTX1-Rm60a_DN7850_c0_g1_i1|noblastxhit|6442
--MK------TF-LLLLGVIVMLTITMLPIANAKAEP-----------------------
-------------------------------
>sp|P01501|MEL_APIME_melittin
--MK----------FLVNVALVFMVVYISYIYAAPEP--EP--------APEPEAEADAE
ADPEA--------------------------
>tr|D0VDZ4|D0VDZ4_BOMIG
--MA------AM-RFLLCVAVIFMIAFISVTNANPEP--NP--------SPEADPEA---
-------------------------------
>tr|F1CGQ5|F1CGQ5_BOMTE
--ME------VM-RFLLCVAVIFMIAFISVTNANPEP--NP--------SPEADPEA---
-------------------------------
>Myrmecia_gulosa_MIITX-M7_DN2855_c0_g1_i1
--MK------TTVILLLAIAIIFAIMT-TLTSA---------------------------
-------------------------------
>R._metallica_ECTX1-Rm57a_DN17098_c0_g2_i1|noblastxhit|535
--MK------TI-MLTISIAMLMMTMA-SLVLARPDA-----------------------
-------------------------------
>R._metallica_ECTX1-Rm57b_DN17098_c0_g2_i102|noblastxhit|535
--MK------TM-MLTISIAMLMMTMA-SLVLARPDA-----------------------
-------------------------------
>R._metallica_ECTX1-Rm57c_DN17098_c0_g2_i103|noblastxhit|535
--MK------TM-MLTISIAMLMMTMA-SLVLTRPDA-----------------------
-------------------------------
>R._metallica_ECTX1-Rm57d_DN17098_c0_g2_i2|noblastx|204
--MK------MM-MLTISIAMLIMTMA-SIVLATPDA-----------------------
-------------------------------
>R._metallica_ECTX1-Rm58a_DN17273_c4_g1_i2|noblastxhit|2385
--MK------TL-KLIISIAIIMAAMA-VLTSAKPDA-----------------------
-------------------------------
>R._metallica_ECTX1-Rm58b_DN17273_c4_g1_i3|noblastxhit|3839
--MK------TL-KLIISIAIIMAAMA-VLTSAKPDA-----------------------
-------------------------------
>R._metallica_ECTX1-Rm59a_DN17273_c4_g1_i4|noblastxhit|6119
--MK------T---LIISIAIIMAAMA-VLTSAKPDA-----------------------
-------------------------------
>R._metallica_ECTX1-Rm59b_DN17273_c4_g1_i402|noblastxhit|6119
--MK------T---LIISIAIIMAAMA-VLTSAKPDA-----------------------
-------------------------------
>Myrmecia_gulosa_MIITX-M1_DN16093_c0_g1_i1
--MK------TV-ILLLVLALTVAIII-PTINGESVATAIS--------DSEAEPLAESF
AEPLA--------------------------
>R._metallica_ECTX1-Rm1a_DN17344_c5_g3_i1|noblastxhit|332570
--ME------IPKFLLIAIIVVGLSGSLTWAHSSAIA------------NPEAIAEAIAE
AFANAEAEAEP--------------------
>R._metallica_ECTX1-Rm1b_DN17258_c4_g1_i1|noblastxhit|23590
--ME------IPKFLLIAIIVVGLSGSLTWAHSSAIA------------NPEAIAEAIAE
AFANAEAEAEP--------------------
>R._metallica_ECTX1-Rm2a_DN17358_c2_g1_i1|noblastxhit|6366
--ME------IPKFLLIAIIVVGLSGSLTWAHPLAIA------------DPEAIAEAIAE
AFADAEAEAEP--------------------
>R._metallica_ECTX1-Rm3c_DN17299_c0_g1_i102|noblastxhit|2387
--ME------IPKFLLIAIIVVGLSGSLTWAHPLAIA------------DPNAEAVADAE
AFADAEAEAEP--------------------
>R._metallica_ECTX1-Rm3e_DN17299_c0_g1_i104|noblastxhit|4706
--ME------IPKFLLIAIIVVGLSGSLTWAHPLAIA------------DPNAEAVADAE
AFADAEAEAEP--------------------
>R._metallica_ECTX1-Rm4a_DN17299_c0_g1_i105|noblastxhit|59069
--ME------IPKFLLIAIIVVGLSGSLTWAHPLAIA------------DPDAEAIADAE
AFADAEAEAFP--------------------
>R._metallica_ECTX1-Rm4b_DN17299_c0_g1_i106|noblastxhit|1613
--ME------IPKFLLIAIIVVGFSGSLTWAHPLAIA------------DPDAEAIADAE
AFADAEAEAFP--------------------
>R._metallica_ECTX1-Rm62a_DN16464_c2_g2_i1|UniRef90_UPI000D534F59%uncharacterized%protein%LOC112460892%n=1%Tax=Temnothorax%curvispinosus%TaxID=300111%RepID=UPI000D534F59|129
--MK-NNISIFAVYLIITFLLISTFMTMVTEA----------------------------
-------------------------------
>R._metallica_ECTX1-Rm63a_DN21815_c0_g1_i1|UniRef90_UPI000D534F59%uncharacterized%protein%LOC112460892%n=1%Tax=Temnothorax%curvispinosus%TaxID=300111%RepID=UPI000D534F59|2460
--MRDSHISMFTVYLMATFLLISTFMAMVISES---------------------------
-------------------------------
