# Supplementary material for: Intra-colony venom diversity contributes to maintaining eusociality in a cooperatively breeding ant
Source: BMC Biol. 2023 Jan 8;21:5. doi: 10.1186/s12915-022-01507-9 (PMC9827630; doi:10.1186/s12915-022-01507-9)
Supplement: Supplementary file 5 — Additional file 5: Table S2. Antimicrobial and cytotoxic activity of R. metallica aculeatoxins. [file 12915_2022_1507_MOESM5_ESM.xlsx]

## Sheet: Sheet1
			Rm1a		Rm4a		Rm9a		Rm20a		Rm34a		Rm52d		Rm53a/b		Rm53a/b		Rm54a		Rm55a		Rm55b
Bacterium	Strain	Organism	Max response ± SEM	MIC (uM)	Max response ± SEM	MIC (uM)	Max response ± SEM	MIC (uM)	Max response ± SEM	MIC (uM)	Max response ± SEM	MIC (uM)	Max response ± SEM	MIC (uM)	Max response ± SEM	MIC (uM)	Max response ± SEM	MIC (uM)	Max response ± SEM	MIC (uM)	Max response ± SEM	MIC (uM)	Max response ± SEM	MIC (uM)
Staphylococcus aureus	ATCC 43300	Bacterium	-19 ± 7	>12	12 ± 2	>11	3 ± 5	>11	102 ± 2	1.6	102 ± 2	≤0.09	12 ± 6	>22	5 ± 1	>29	7 ± 2	>29	102 ± 1	11	103 ± 2	≤0.14	103 ± 1	≤0.11
Escherichia coli	ATCC 25922	Bacterium	9 ± 3	>12	17 ± 11	>11	3 ± 2	>11	100 ± 0	13	98 ± 0	8.6	1 ± 2	>22	4 ± 1	>29	3 ± 1	>29	10 ± 1	>15	4 ± 1	>17	11 ± 1	>14
Klebsiella pneumoniae	ATCC 700603	Bacterium	0 ± 2	>12	6 ± 3	>11	5 ± 2	>11	71 ± 29	>13	70 ± 28	11	5 ± 0	>22	5 ± 0	>29	5 ± 0	>29	10 ± 2	>15	8 ± 1	>17	12 ± 1	>14
Acinetobacter baumannii	ATCC 19606	Bacterium	3 ± 2	>12	4 ± 1	>11	9 ± 0	>11	100 ± 1	≤0.10	100 ± 0	≤0.09	5 ± 2	>22	5 ± 1	>29	4 ± 2	>29	22 ± 3	>15	24 ± 1	>17	98 ± 0	14
Pseudomonas aeruginosa	ATCC 27853	Bacterium	-2 ± 9	>12	-9 ± 9	>11	5 ± 3	>11	14 ± 2	>13	85 ± 6	11	7 ± 0	>22	12 ± 4	>29	11 ± 5	>29	16 ± 1	>15	10 ± 1	>17	3 ± 1	>14
Candida albicans	ATCC 90028	Fungus	67 ± 4	>12	42 ± 13	>11	1 ± 2	>11	8 ± 7	>13	100 ± 2	0.72	2 ± 1	>22	5 ± 3	>29	1 ± 3	>29	10 ± 3	>15	3 ± 0	>17	3 ± 0	>14
Cryptococcus neoformans var. grubii	H99; ATCC 208821	Fungus	36 ± 7	>12	12 ± 7	>11	-86 ± 5	>11	88 ± 1	0.79	101 ± 0	6.1	-13 ± 5	>22	8 ± 0	>29	-15 ± 3	>29	-15 ± 2	>15	-10 ± 0	>17	86 ± 4	11
Human embryonic kidney cells	ATCC CRL-1573	Human	n.d.	n.d.	n.d.	n.d.	n.d.	n.d.	57 ± 5	11 (CC50)	57 ± 5	1.7 (CC50)	n.d.	n.d.	n.d.	n.d.	n.d.	n.d.	95 ± 0	9.0 (CC50)	51 ± 0	>17 (CC50)	98 ± 1	2.6 (CC50)
Human red blood cells		Human	n.d.	n.d.	n.d.	n.d.	n.d.	n.d.	18 ± 6	>13 (HC50)	18 ± 6	3.3 (HC50)	n.d.	n.d.	n.d.	n.d.	n.d.	n.d.	95 ± 6	3.3 (HC50)	15 ± 6	>17 (HC50)	40 ± 3	7.4 (HC50)
F11 cells		rat/mouse	n.d.	5.7 (EC50)	n.d.	>10 (EC50)	n.d.	n.d.	n.d.	8.1 (EC50)	n.d.	4.8 (EC50)	n.d.	n.d.	n.d.	n.d.	n.d.	n.d.	n.d.	4.4 (EC50)	n.d.	9.1 (EC50)	n.d.	4.0 (EC50)
DRG cells		mouse	+		+		-		++		++		-		-		-		+		+		++
ion permeability HEK		Human	Ca2+,Na+,Th+		Ca2+,Th+		-		Ca2+,Na+,Th+		Ca2+,Na+,Th+		-		-		-		Ca2+,Na+,Th+		Ca2+,Na+		Ca2+,Na+,Th+
ion permeability F11		mouse	Ca2+,Na+,Th+		Ca2+,Th+		-		Ca2+,Na+,Th+		Ca2+,Na+,Th+		-		-		-		Ca2+,Na+,Th+		Ca2+,Na+,Th+		Ca2+,Na+,Th+
