# Supplementary material for: Intra-colony venom diversity contributes to maintaining eusociality in a cooperatively breeding ant
Source: BMC Biol. 2023 Jan 8;21:5. doi: 10.1186/s12915-022-01507-9 (PMC9827630; doi:10.1186/s12915-022-01507-9)
Supplement: Supplementary file 6 — Additional file 6: Table S3. Results from fixed effects likelihood (FEL) and mixed effects model of evolution (MEME) tests for selection on R. metallica aculeatoxin genes. [file 12915_2022_1507_MOESM6_ESM.xlsx]

## Sheet: FEL
Fixed Effects Likelihood (FEL)
		CLADE 1							CLADE 2							CLADE 3
REGION	Site	alpha	beta	omega	alpha=beta	LRT	p-value	Total branch length	alpha	beta	omega	alpha=beta	LRT	p-value	Total branch length	alpha	beta	omega	alpha=beta	LRT	p-value	Total branch length
	1	0	0	NaN	0	0	1	0	0	0	NaN	0	0	1	0	0	0	NaN	0	0	1	0
	2	0	0	NaN	0	0	1	0	0	0	NaN	0	0	1	0	0	0	NaN	0	0	1	0
	3	0	2.534	999	1.118	1.649	0.199	0.628	0	0	NaN	0	0	1	0	1.816	0	0	0.494	4.898	0.027	0.909
	4	0	0	NaN	0	0	1	0	61.857	0	0	6.039	2.882	0.09	0.954	2.157	0	0	0.864	6.245	0.012	1.08
S	5	0	0	NaN	0	0	1	0	0	0	NaN	0	0	1	0	1.109	0.304	0.274	0.602	1.108	0.293	0.949
I	6	0	0	NaN	0	0	1	0	0	0	NaN	0	0	1	0	0	0	NaN	0	0	1	0
G	7	14.928	0	0	6.132	4.785	0.029	1.49	0	0	NaN	0	0	1	0	0	0	NaN	0	0	1	0
N	8	14.162	0	0	1.305	4.582	0.032	1.414	0	0	NaN	0	0	1	0	3.371	0	0	0.678	8.281	0.004	1.687
A	9	0	1.361	999	0.854	0.912	0.34	0.337	0	0	NaN	0	0	1	0	0	1.927	999	1.403	2.589	0.108	2.495
L	10	0	0	NaN	0	0	1	0	0	0	NaN	0	0	1	0	1.109	0.559	0.504	0.754	0.42	0.517	1.279
	11	0	1.309	999	1.179	0.193	0.66	0.324	0	0	NaN	0	0	1	0	0	0.599	999	0.402	1.514	0.219	0.776
P	12	0	0	NaN	0	0	1	0	0	0	NaN	0	0	1	0	0	0	NaN	0	0	1	0
E	13	0	1.536	999	1.037	0.744	0.388	0.38	0	0	NaN	0	0	1	0	3.4	0.5	0.147	0.782	1.542	0.214	2.35
P	14	0	0	NaN	0	0	1	0	0	0	NaN	0	0	1	0	0	0.199	999	0.192	0.327	0.568	0.258
T	15	0	0	NaN	0	0	1	0	0	0	NaN	0	0	1	0	3.77	0	0	0.459	7.631	0.006	1.887
I	16	2.124	0	0	1.259	1.002	0.317	0.212	0	37.051	999	11.195	1.365	0.243	1.264	0	0.582	999	0.409	1.298	0.255	0.753
D	17	0	0	NaN	0	0	1	0	0	0	NaN	0	0	1	0	5.491	0.206	0.038	0.388	1.998	0.158	3.015
E	18	0	1.626	999	1.252	0.517	0.472	0.403	0	0	NaN	0	0	1	0	1.214	1.747	1.44	1.578	0.089	0.765	2.87
	19	0	0	NaN	0	0	1	0	0	0	NaN	0	0	1	0	1.963	0	0	0.401	6.451	0.011	0.983
	20	0	1.524	999	0.848	1.151	0.283	0.378	0	0	NaN	0	0	1	0	0	0.19	999	0.19	0.004	0.947	0.246
	21								0	0	NaN	0	0	1	0	4.744	1.753	0.369	2.342	1.247	0.264	4.644
	22								0	0	NaN	0	0	1	0	0	0.821	999	0.551	2.158	0.142	1.064
	23								0	0	NaN	0	0	1	0	2.142	0.501	0.234	0.952	2.307	0.129	1.721
	24															0	1.76	999	1.219	3.276	0.07	2.279
	25															1.219	0.892	0.732	1.001	0.095	0.758	1.765
	26															0	0.454	999	0.245	1.211	0.271	0.587
	27															0.642	0.242	0.376	0.351	0.434	0.51	0.634
	28	0	0	NaN	0	0	1	0	9.129	0	0	5.566	0.984	0.321	0.345	0	0.123	999	0.115	0.396	0.529	0.317
	29	0	0	NaN	0	0	1	0	0	27.699	999	11.831	1.985	0.159	2.165	0.477	0	0	0.296	2.805	0.094	0.705
	30	0	3.743	999	3.55	0.697	0.404	0.659	0	8.061	999	3.161	1.832	0.176	0.63	0.114	0.321	2.815	0.294	0.092	0.761	0.995
	31	0	0	NaN	0	0	1	0	0	0	NaN	0	0	1	0	0.264	0	0	0.129	1.414	0.234	0.391
N	32	0	0	NaN	0	0	1	0	0	0	NaN	0	0	1	0	0.156	0.646	4.136	0.4	1.905	0.167	1.893
-	33	0	0	NaN	0	0	1	0	0	0	NaN	0	0	1	0	0.778	0.531	0.682	0.613	0.179	0.672	2.514
T	34	0.493	4.864	9.859	0.936	1.777	0.183	0.992	0	6.059	999	5.029	0.198	0.656	0.474	0	0.57	999	0.481	0.685	0.408	1.465
E	35	3.213	0	0	2.331	0.689	0.407	0.888	0	0	NaN	0	0	1	0	0.151	0	0	0.094	0.935	0.333	0.223
R	36	1.916	2.624	1.37	2.375	0.023	0.879	0.991	0	10.029	999	8.855	0.556	0.456	0.784	0.761	0.551	0.725	0.612	0.119	0.73	2.542
M	37	1.963	0	0	1.828	0.542	0.462	0.542	0	0	NaN	0	0	1	0	0.19	0	0	0.109	1.125	0.289	0.281
I	38	36.249	0	0	5.777	3.704	0.054	10.015	6.669	5.094	0.764	5.313	0.009	0.923	0.65	2.525	0.451	0.179	0.898	3.878	0.049	4.891
N	39	0	0	NaN	0	0	1	0	0	0	NaN	0	0	1	0	1.009	0.275	0.273	0.632	1.276	0.259	2.198
A	40	0	6.321	999	6.133	0.036	0.85	1.112	2.042	9.116	4.465	7.805	0.126	0.723	0.79	0	0	NaN	0	0	1	0
L	41	0	3.788	999	3.023	0.454	0.5	0.667	0	0	NaN	0	0	1	0	1.353	0	0	0.538	5.626	0.018	1.999
	42	0	2.36	999	1.751	0.912	0.34	0.415	0	4.57	999	4.151	0.4	0.527	0.357	1.686	0.431	0.256	0.516	2.006	0.157	3.6
P	43	17.807	0	0	5.912	1.308	0.253	4.919	0	0	NaN	0	0	1	0	0.304	0	0	0.14	1.571	0.21	0.45
R	44								0	0	NaN	0	0	1	0	0.496	0	0	0.087	3.458	0.063	0.733
O	45								0	0	NaN	0	0	1	0	3.211	0	0	1.023	10.187	0.001	4.743
P	46								0	0	NaN	0	0	1	0	3.209	0.766	0.239	1.009	3.866	0.049	6.712
E	47								0	0	NaN	0	0	1	0	0.757	0	0	0.309	3.479	0.062	1.118
P	48								0	6.059	999	5.029	0.198	0.656	0.474	0.183	0.541	2.956	0.458	0.306	0.58	1.662
T	49								0	0	NaN	0	0	1	0	0	0	NaN	0	0	1	0
I	50								0	0	NaN	0	0	1	0	0	0	NaN	0	0	1	0
D	51								0	0	NaN	0	0	1	0	0	0	NaN	0	0	1	0
E	52								0	0	NaN	0	0	1	0	0	0	NaN	0	0	1	0
	53								74.414	0	0	15.356	2.5	0.114	2.81	0.45	0	0	0.238	2.443	0.118	0.665
	54								0	0	NaN	0	0	1	0	1.345	0.97	0.721	1.053	0.151	0.698	4.483
	55								0	0	NaN	0	0	1	0	2.114	0.27	0.128	1.168	4.107	0.043	3.819
	56															0.382	1.554	4.072	1.25	2.321	0.128	4.562
	57															0.716	0	0	0.377	3.751	0.053	1.057
	58															3.263	1.928	0.591	2.269	0.591	0.442	9.781
	59															3.359	0	0	1.304	11.591	0.001	4.963
	60															2.972	1.584	0.533	1.84	0.605	0.437	8.465
	61															2.472	0.442	0.179	1.536	2.518	0.113	4.79
	62															3.923	1.485	0.379	1.828	1.253	0.263	9.616
	63															3.406	0.857	0.252	2.094	1.939	0.164	7.237
	64															1.269	1.475	1.162	1.439	0.01	0.919	5.668
	65															3.478	0	0	1.599	5.742	0.017	5.138
	66															1.244	1.396	1.122	1.376	0.001	0.971	5.429
	67															3.831	0	0	2.203	1.807	0.179	5.66
	68															0	40.169	999	9.204	2.326	0.127	103.334
	69															0	0	NaN	0	0	1	0
	70															3.331	0	0	0.68	2.6	0.107	4.921
	71															2.4	0	0	1.039	1.338	0.247	3.545
	72	2490.86	0.603	0	0.631	0.467	0.494	4273.74	0	4.945	999	1.301	3.334	0.068	8.318	0	0.147	999	0.093	0.788	0.375	4.64
	73	1.545	547.571	354.477	479.363	0	1	2940.43	0	1.129	999	0.86	2.078	0.149	1.899	0	0	NaN	0	0	1	0
	74	0	0	NaN	0	0	1	0	0	0	NaN	0	0	1	0	0.087	0.55	6.294	0.389	0.53	0.467	18.177
M	75	0	0	NaN	0	0	1	0	0	5.581	999	1.624	4.937	0.026	9.387	0.259	2.7	10.416	70.297	0.087	0.768	87.528
A	76	0	0	NaN	0	0	1	0	0	0.538	999	0.386	1.285	0.257	0.906	2.862	0.186	0.065	0.379	2.225	0.136	33.476
T	77	0	0	NaN	0	0	1	0	0.491	0.75	1.529	0.663	0.131	0.718	1.558	6.487	0.624	0.096	0.918	0.663	0.416	82.286
U	78	0	1.932	999	1.317	1.255	0.263	10.363	0	0.236	999	0.193	0.45	0.502	0.397	0.149	0.881	5.913	0.61	0.301	0.583	29.169
R	79	0	0.713	999	0.423	1.841	0.175	3.827	2.258	1.005	0.445	1.402	0.579	0.447	3.051	0	0.172	999	0.122	0.729	0.393	5.426
E	80	0.845	1.788	2.116	1.419	0.921	0.337	11.04	0.571	0.833	1.46	0.746	0.098	0.754	1.745	0	0.359	999	0.256	0.692	0.405	11.295
	81	1.714	0.488	0.285	0.56	0.696	0.404	5.556	1.533	0.869	0.567	1.013	0.121	0.728	2.386	0	0	NaN	0	0	1	0
P	82	0	3.384	999	3.603	3.337	0.068	18.153	3.025	2.692	0.89	2.8	0.006	0.94	6.35	0	0	NaN	0	0	1	0
E	83	0	2.53	999	1.813	2.694	0.101	13.575	0.182	0.967	5.323	0.82	0.248	0.619	1.736	0	0	NaN	0	0	1	0
P	84	3.623	2.017	0.557	2.219	0.033	0.856	17.03	0	0.387	999	0.359	0.266	0.606	0.651	0	0	NaN	0	0	1	0
T	85	0	0	NaN	0	0	1	0	0.474	1.811	3.822	1.182	1.396	0.237	3.332	0	0.619	999	0.56	1.064	0.302	19.481
I	86	9.368	4.524	0.483	5.057	0.102	0.749	40.334	0.61	1.933	3.169	1.486	0.66	0.417	3.619	0.431	1.097	2.547	1.012	0.13	0.718	38.706
D	87	2.825	2.536	0.898	2.616	0.002	0.965	18.447	4.664	1.515	0.325	1.993	0.241	0.623	5.358	0.807	0.736	0.913	0.751	0.01	0.922	30.975
E	88	0	8.657	999	7.736	0.515	0.473	46.443	0.522	0.764	1.465	0.683	0.098	0.754	1.6	0.326	1.061	3.252	0.917	2.042	0.153	36.556
	89	0	13.906	999	11.101	1.009	0.315	74.606	0	1.601	999	0.867	5.429	0.02	2.693	5.403	0.514	0.095	0.704	9.405	0.002	68.327
	90	12.203	0.358	0.029	1.882	3.482	0.062	22.841	3.709	3.792	1.022	3.77	0	0.984	8.612	0.488	0.784	1.606	0.699	0.934	0.334	29.415
	91	1.305	3.762	2.883	2.637	0.62	0.431	22.419	7.321	1.764	0.241	2.387	0.689	0.406	7.378	3.129	0.843	0.269	1.175	3.68	0.055	56.757
	92	0.491	1.165	2.373	0.947	0.627	0.429	7.095	2.43	1.011	0.416	1.194	0.454	0.5	3.165	0	2.485	999	23.957	0.79	0.374	78.261
	93	0.62	1.063	1.714	1.015	0.165	0.684	6.764	4.627	2.321	0.502	2.646	0.224	0.636	6.693	0	0.339	999	0.228	0.762	0.383	10.69
	94	7.489	1.675	0.224	1.821	0.474	0.491	21.828	8.965	4.749	0.53	5.959	0.298	0.585	13.389	0	0	NaN	0	0	1	0
	95	6.154	0.808	0.131	1.086	3.695	0.055	14.885	4.764	3.628	0.762	3.955	0.055	0.814	8.973	1.829	0.551	0.301	0.814	9.539	0.002	35.014
	96	0.301	0	0	0.062	3.073	0.08	0.516	0	1.048	999	0.862	1.586	0.208	1.763	1.955	1.28	0.655	1.407	0.121	0.728	59.178
	97	0.356	0.981	2.753	0.736	0.974	0.324	5.876	0	1.311	999	1.045	1.992	0.158	2.205	0.801	0.866	1.082	0.852	0.025	0.874	35.007
	98	10000	0.466	0	0.789	6.739	0.009	17147.2	307.841	6.227	0.02	8.905	0.121	0.728	195.93	0.056	0.682	12.135	0.538	0.171	0.679	22.017
	99	3.769	0.126	0.033	0.404	14.068	0	7.138	0	2.272	999	2.374	0.143	0.706	3.822	0	4.266	999	3.513	5.325	0.021	134.362
	100	0.9	0.705	0.784	0.753	0.117	0.732	5.328	5.276	2.4	0.455	2.84	0.433	0.511	7.217	2.381	0.643	0.27	0.802	2.096	0.148	43.239
	101	2.329	1.896	0.814	1.959	0.024	0.877	14.165	2.076	0.443	0.214	0.833	2.413	0.12	1.996	0.415	0.49	1.179	0.468	0.133	0.716	19.426
	102	0	3.529	999	5.663	0.519	0.471	18.932	0	0	NaN	0	0	1	0	0.535	0.18	0.336	0.25	0.953	0.329	10.83
	103	0	2.402	999	2.065	0.836	0.361	12.889	0	0	NaN	0	0	1	0	0.853	0.812	0.952	0.823	0.008	0.931	33.81
	104	1.15	2.778	2.415	2.302	-0.003	1	16.875	0	0	NaN	0	0	1	0	0.381	1.438	3.778	1.111	1.45	0.229	48.979
	105	1.022	0.962	0.942	0.978	0.011	0.918	6.913	0	0	NaN	0	0	1	0	1.619	0.578	0.357	0.708	2.162	0.141	33.839
	106	0.348	1.965	5.64	1.506	1.371	0.242	11.14	0	0	NaN	0	0	1	0	0.752	0.772	1.027	0.768	0.002	0.961	31.573
	107	0.453	1.289	2.846	1.039	1.479	0.224	7.689								1.594	0.876	0.55	0.969	0.544	0.461	42.993
	108	0	1.373	999	1.14	2.914	0.088	7.364								6.24	0.641	0.103	0.968	4.841	0.028	80.417
	109	4.548	1.016	0.223	1.214	0.987	0.32	13.247								0.237	0.594	2.503	0.488	1.166	0.28	20.988
	110	61.857	0	0	0.429	2.835	0.092	106.052								0.939	0.648	0.691	0.689	0.323	0.57	29.486
	111	0	0.577	999	0.451	0.9	0.343	3.097								4.881	0.995	0.204	1.3	1.714	0.191	78.439
	112	0	0	NaN	0	0	1	0								1.395	0.679	0.487	0.756	0.138	0.71	34.855
	113	0	1.578	999	40.169	0.546	0.46	8.468								0.313	2.02	6.451	2.31	1.895	0.169	66.654
	114	2.164	0.998	0.461	1.204	0.688	0.407	9.067								0	0.1	999	0.097	0.264	0.607	3.149
	115	0.751	1.962	2.611	1.575	0.643	0.423	11.814								0	0	NaN	0	0	1	0
	116	0.857	0.896	1.046	0.888	0.002	0.966	6.273								0.645	0.983	1.524	0.883	0.074	0.785	37.181
	117	0.495	0	0	0.051	4.445	0.035	0.849								6.474	0.35	0.054	0.569	9.817	0.002	73.531
	118	0	1.552	999	0.956	4.961	0.026	8.327								0.54	0.971	1.799	0.883	0.425	0.515	35.789
	119	6.089	1.943	0.319	2.341	0.772	0.38	20.863								1.468	0.597	0.407	0.721	1.138	0.286	32.982
	120	2.095	0.478	0.228	0.763	1.712	0.191	6.158								2.18	0.468	0.215	0.652	3.008	0.083	35.78
	121	0	1.282	999	1.04	0.561	0.454	6.878								1.209	0.454	0.375	0.543	1.199	0.274	25.971
	122	1.204	0.913	0.758	0.992	0.064	0.8	6.963								0.65	0.63	0.968	0.635	0.001	0.971	26.104
	123	0	2.134	999	479.363	0.54	0.462	11.447								0.177	1.257	7.083	0.93	1.209	0.272	41.293
	124	0	2.808	999	1.289	0.473	0.492	15.065								9.953	0.491	0.049	0.756	0.892	0.345	111.54
	125	0	0	NaN	0	0	1	0								0	0.518	999	0.51	0.126	0.722	16.304
	126	0	0	NaN	0	0	1	0								0	0	NaN	0	0	1	0
	127	0	0	NaN	0	0	1	0								0	0	NaN	0	0	1	0
	128	0	0	NaN	0	0	1	0								0	0.236	999	0.2	0.406	0.524	7.431
	129	0	0	NaN	0	0	1	0								0.138	0	0	0.034	2.55	0.11	1.332
	130	0	0	NaN	0	0	1	0

## Sheet: MEME
Mixed Effects Model of Evolution (MEME)
		CLADE 1											CLADE 2											CLADE 3
REGION	Site	alpha	beta	p	beta +	p +	LRT	p-value	# branches under selection	Total branch length	MEME LogL	FEL LogL	alpha	beta	p	beta +	p +	LRT	p-value	# branches under selection	Total branch length	MEME LogL	FEL LogL	alpha	beta	p	beta +	p +	LRT	p-value	# branches under selection	Total branch length	MEME LogL	FEL LogL
	1	0	0	1	0	0	0	1	0	0	0	0	0	0	1	0	0	0	1	0	0	0	0	0	0	1	0	0	0	1	0	0	0	0
	2	0	0	1	0	0	0	1	0	0	0	0	0	0	1	0	0	0	1	0	0	0	0	0	0	1	0	0	0	1	0	0	0	0
	3	0	0	0	2.5	1	1.65	0.22	1	0.21	-10.09	-10.09	0	0	1	0	0	0	1	0	0	0	0	1.77	0	1	1.02	0	0	0.67	0	0.29	-7.17	-7.17
	4	0	0	1	0	0	0	1	0	0	0	0	59.77	0	0.69	0	0.31	0	0.67	0	0.31	-6.13	-6.13	2.15	0	1	1.36	0	0	0.67	0	0.36	-19.28	-19.28
S	5	0	0	1	0	0	0	1	0	0	0	0	0	0	1	0	0	0	1	0	0	0	0	0.98	0	0.96	185.89	0.04	2.32	0.15	0	3.13	-15.44	-14.09
I	6	0	0	1	0	0	0	1	0	0	0	0	0	0	1	0	0	0	1	0	0	0	0	0	0	1	0	0	0	1	0	0	0	0
G	7	15.53	0	0.78	0	0.22	0	0.67	0	0.52	-13.01	-13.01	0	0	1	0	0	0	1	0	0	0	0	0	0	1	0	0	0	1	0	0	0	0
N	8	14.41	0	0.78	0	0.22	0	0.67	0	0.48	-7.32	-7.32	0	0	1	0	0	0	1	0	0	0	0	3.24	0	1	1.55	0	0	0.67	0	0.54	-16.56	-16.56
A	9	0	0	0	1.33	1	0.91	0.33	1	0.11	-7.15	-7.15	0	0	1	0	0	0	1	0	0	0	0	0	0	0	1.92	1	2.59	0.13	2	0.83	-21.27	-21.27
L	10	0	0	1	0	0	0	1	0	0	0	0	0	0	1	0	0	0	1	0	0	0	0	1.1	0.53	0.92	0.8	0.08	0	0.67	0	0.42	-16.02	-16.02
	11	0	0	0.05	1.37	0.95	0.19	0.53	1	0.11	-8.69	-8.69	0	0	1	0	0	0	1	0	0	0	0	0	0	0	0.58	1	1.51	0.24	2	0.25	-13.22	-13.22
P	12	0	0	1	0	0	0	1	0	0	0	0	0	0	1	0	0	0	1	0	0	0	0	0	0	1	0	0	0	1	0	0	0	0
E	13	0	0	0	1.46	1	0.74	0.37	0	0.12	-6.27	-6.27	0	0	1	0	0	0	1	0	0	0	0	3.52	0.5	1	1.04	0	0	0.67	0	0.8	-12.47	-12.47
P	14	0	0	1	0	0	0	1	0	0	0	0	0	0	1	0	0	0	1	0	0	0	0	0	0	0.96	32.67	0.04	2.2	0.16	0	0.61	-9.96	-9.03
T	15	0	0	1	0	0	0	1	0	0	0	0	0	0	1	0	0	0	1	0	0	0	0	3.42	0	1	1.62	0	0	0.67	0	0.57	-9.97	-9.98
I	16	2.08	0	1	0.94	0	0	0.67	0	0.07	-7.26	-7.26	0	0	0.29	285.62	0.71	1.6	0.23	1	2.31	-6.11	-5.99	0	0	0	0.57	1	1.3	0.27	1	0.24	-11.78	-11.78
D	17	0	0	1	0	0	0	1	0	0	0	0	0	0	1	0	0	0	1	0	0	0	0	0	0	0.9	4.48	0.1	0.17	0.54	1	0.19	-10.24	-9.87
E	18	0	0	0.01	1.6	0.99	0.52	0.43	0	0.13	-7.97	-7.97	0	0	1	0	0	0	1	0	0	0	0	1.26	0.11	0	1.71	1	0.09	0.58	0	0.95	-24.73	-24.73
	19	0	0	1	0	0	0	1	0	0	0	0	0	0	1	0	0	0	1	0	0	0	0	2.1	0	1	1.25	0	0	0.67	0	0.35	-7.89	-7.89
	20	0	0	0.01	1.49	0.99	1.15	0.29	0	0.12	-7.78	-7.78	0	0	1	0	0	0	1	0	0	0	0	0	0	0.96	130.59	0.04	0.46	0.44	1	2.01	-11.47	-10.12
	21												0	0	1	0	0	0	1	0	0	0	0	4.61	1.77	0.98	1.58	0.02	0	0.67	0	1.53	-25.33	-25.33
	22												0	0	1	0	0	0	1	0	0	0	0	0	0	0.31	1.41	0.69	2.24	0.16	2	0.42	-15.17	-15.13
	23												0	0	1	0	0	0	1	0	0	0	0	2.12	0	0.88	13.31	0.12	1.23	0.28	2	1.04	-27.35	-26.1
	24																							0	0	0	1.74	1	3.28	0.09	3	0.75	-25.19	-25.19
	25																							1.15	0.9	0.92	0.91	0.08	0	0.67	0	0.58	-17.33	-17.33
	26																							0	0	0.93	13.03	0.07	2.02	0.18	1	0.42	-9.93	-9.53
	27																							0.66	0.23	0.97	0.34	0.03	0	0.67	0	0.21	-10.94	-10.94
	28	0	0	0.23	7.25	0.77	4.26	0.06	2	3.13	-23.39	-22.93	9.17	0	1	1.6	0	0	0.67	0	0.12	-9.17	-9.17	0	0	0.88	0.68	0.12	1.45	0.25	1	0.07	-10.79	-9.76
	29	0	0	0	1.14	1	2.08	0.17	2	0.64	-14.71	-14.71	0	0	0.02	29.77	0.98	1.98	0.18	1	0.76	-6.73	-6.72	0.47	0	1	0.31	0	0	0.67	0	0.23	-16.88	-16.88
	30	0	0	1	0	0	0	1	0	0	0	0	0	0	0.48	21.24	0.52	1.94	0.19	1	0.29	-9.81	-9.76	0.11	0	0.03	0.33	0.97	0.09	0.58	1	0.32	-29.41	-29.41
	31	0.35	0.35	0.71	44.14	0.29	10.46	0	1	7.31	-29.57	-26.81	0	0	1	0	0	0	1	0	0	0	0	0.28	0	1	0.11	0	0	0.67	0	0.14	-6.85	-6.85
N	32	0	0	0.04	0.55	0.96	1.29	0.27	1	0.29	-12.77	-12.77	0	0	1	0	0	0	1	0	0	0	0	0.16	0.01	0	0.64	1	1.9	0.19	0	0.62	-22.05	-22.06
-	33	0.5	0.04	0	0.76	1	0.13	0.56	0	0.53	-17.49	-17.49	0	0	1	0	0	0	1	0	0	0	0	0.79	0.52	0.91	0.59	0.09	0	0.67	0	0.84	-28.21	-28.21
T	34	0	0	0	0.23	1	0.45	0.44	0	0.13	-8.13	-8.13	0	0	0	5.79	1	0.2	0.53	1	0.15	-5.47	-5.47	0	0	0.71	1.52	0.29	1.74	0.21	2	0.38	-17.69	-17.04
E	35	2.12	0.3	0.83	7.95	0.17	0.39	0.46	0	1.33	-20.04	-19.67	0	0	1	0	0	0	1	0	0	0	0	0.15	0	0.95	0	0.05	0	0.67	0	0.08	-6.04	-6.04
R	36	0.54	0	0.58	2.26	0.42	0.85	0.35	1	0.64	-17.23	-16.75	0	0	0	10.16	1	0.56	0.41	0	0.26	-7.52	-7.52	0.77	0.56	0.95	0.63	0.05	0	0.67	0	0.86	-31.09	-31.09
M	37	0.62	0.31	0.87	17.84	0.13	0.77	0.36	1	1.63	-19.84	-18.46	0	0	1	0	0	0	1	0	0	0	0	0.2	0	1	0	0	0	0.67	0	0.1	-8.45	-8.45
I	38	3.2	2.78	0.87	2.64	0.13	0	0.67	0	2.19	-9.77	-9.77	0	0	0.62	18.16	0.38	0.47	0.44	1	0.18	-9.72	-9.24	1.65	0.15	0.97	7604.41	0.03	4.21	0.06	1	181.1	-30.1	-26.91
N	39	0.17	0.01	0	0.98	1	0.25	0.51	1	0.59	-16.74	-16.74	0	0	1	0	0	0	1	0	0	0	0	0.96	0	0.97	212.4	0.03	2.9	0.11	1	6.1	-24.5	-22.89
A	40	0	0	0.83	2.62	0.17	1.16	0.29	1	0.26	-11.03	-9.92	0.36	0.01	0.25	12.8	0.75	0.2	0.53	1	0.25	-10.33	-10.29	0	0	1	0	0	0	1	0	0	0	0
L	41	0.5	0.04	0	1.79	1	1.4	0.25	0	1.1	-22	-22	0	0	1	0	0	0	1	0	0	0	0	1.23	0	1	0.86	0	0	0.67	0	0.6	-17.06	-17.06
	42	0.63	0.05	0	1.93	1	0.66	0.39	0	1.21	-22.3	-22.3	0	0	0.33	7.05	0.67	0.5	0.43	1	0.12	-7.46	-7.39	1.65	0.42	1	0.83	0	0	0.67	0	1.18	-48.58	-48.58
P	43	5.2	0.16	0.54	4.56	0.46	0	0.67	0	2.27	-13.77	-13.46	0	0	1	0	0	0	1	0	0	0	0	0.3	0	1	0.12	0	0	0.67	0	0.15	-7.79	-7.79
R	44	0.54	0	0.75	8.5	0.25	4.28	0.05	2	1.3	-19.72	-17.08	0	0	1	0	0	0	1	0	0	0	0	0.48	0	1	0.25	0	0	0.67	0	0.24	-6.98	-6.98
O	45	0	0	0.26	2.2	0.74	5.56	0.03	1	0.91	-17.07	-17	0	0	1	0	0	0	1	0	0	0	0	2.83	0	1	1.65	0	0	0.67	0	1.4	-24.04	-24.04
P	46	3.65	0.3	0	3.88	1	0	0.67	0	2.91	-27.31	-27.31	0	0	1	0	0	0	1	0	0	0	0	3.12	0	0.73	3.35	0.27	0	0.66	5	2.3	-60.36	-56.53
E	47	1.49	0.6	0.61	18.3	0.39	0.87	0.34	0	4.49	-32.98	-31.69	0	0	1	0	0	0	1	0	0	0	0	0.75	0	1	0.52	0	0	0.67	0	0.37	-10.71	-10.71
P	48	2.28	0.81	0.88	2.84	0.12	0	0.65	0	1.05	-23.11	-23.08	0	0	0	5.79	1	0.2	0.53	1	0.15	-5.47	-5.47	0.23	0	0.56	1.41	0.44	0.6	0.4	3	0.65	-27.83	-27.68
T	49	4.31	2.33	0.86	2.4	0.14	0	0.67	0	2.17	-26.63	-26.63	0	0	1	0	0	0	1	0	0	0	0	0	0	1	0	0	0	1	0	0	0	0
I	50	8.57	4.75	0.85	4.93	0.15	0	0.67	0	4.4	-29.61	-29.61	0	0	1	0	0	0	1	0	0	0	0	0	0	1	0	0	0	1	0	0	0	0
D	51	4.57	3.52	0.87	4.13	0.13	0	0.67	0	2.93	-29.62	-29.62	0	0	1	0	0	0	1	0	0	0	0	0	0	1	0	0	0	1	0	0	0	0
E	52	0	0	0	1.05	1	1.59	0.23	2	0.59	-17.01	-17.01	0	0	1	0	0	0	1	0	0	0	0	0	0	1	0	0	0	1	0	0	0	0
	53	0.39	0.39	0.76	25.31	0.24	6.41	0.02	1	3.7	-26.72	-24.51	68.07	0	0.99	0.14	0.01	0	0.67	0	0.86	-4.55	-4.54	0.45	0	1	0.28	0	0	0.67	0	0.22	-15.1	-15.1
	54	283.61	6.21	0.79	6.87	0.21	0	0.67	0	60.52	-16.94	-16.94	0	0	1	0	0	0	1	0	0	0	0	1.22	0	0.7	4.22	0.3	1.19	0.29	3	1.7	-48.32	-46.78
	55	0	0	0	2.27	1	0.14	0.55	1	1.28	-15.3	-15.3	0	0	1	0	0	0	1	0	0	0	0	2.14	0	0.86	2.91	0.14	0.01	0.65	1	1.41	-30.24	-30.13
	56	5.29	2.4	0.92	2.36	0.08	0	0.67	0	2.4	-26.05	-26.05												0.39	0.03	0	1.57	1	2.32	0.15	0	1.54	-56.13	-56.13
	57	1.96	0	0.87	6.73	0.13	0.62	0.4	1	0.87	-19.32	-17.37												0.72	0	1	0.5	0	0	0.67	0	0.35	-15.06	-15.06
	58	0	0	1	0	0	0	1	0	0	0	0												3.05	0.37	0.57	4.17	0.43	0.08	0.59	0	3.23	-57.87	-57.41
	59	0	0	1	0	0	0	1	0	0	0	0												3.32	0	1	1.83	0	0	0.67	0	1.64	-30.01	-30.01
	60	0	0	1	0	0	0	1	0	0	0	0												2.49	0.99	0.94	31.62	0.06	1.61	0.23	0	3.6	-47.62	-46.57
	61	0	0	1	0	0	0	1	0	0	0	0												2.52	0.3	0.85	1.52	0.15	0	0.67	0	1.65	-27.43	-27.43
	62	0	0	1	0	0	0	1	0	0	0	0												3.55	0.64	0.78	6.86	0.22	0.15	0.55	0	3.48	-43.5	-43.09
	63																							2.64	0.37	0.92	595.11	0.08	1.3	0.27	0	40.64	-26.01	-25.35
	64																							1.35	0.04	0	1.51	1	0.01	0.65	0	1.96	-21.33	-21.33
	65																							3.49	0	1	1.88	0	0	0.67	0	1.72	-8.39	-8.39
	66																							1.09	0.06	0	1.39	1	0	0.67	0	1.73	-9.92	-9.92
	67																							3.86	0	1	2	0	0	0.67	0	1.9	-3.54	-3.54
	68																							0	0	0	39.56	1	2.33	0.15	1	33.94	-8.13	-8.13
	69																							0	0	1	0	0	0	1	0	0	0	0
	70																							3.35	0	1	1.87	0	0	0.67	0	1.65	-3.81	-3.81
	71																							2.24	0	1	1.24	0	0	0.67	0	1.11	-3.6	-3.6
	72	199.95	0.67	0.75	0.56	0.25	0	0.67	0	115.87	-7.18	-7.19	0	0	0.23	7.25	0.77	4.26	0.06	2	3.13	-23.39	-22.93	0	0	0	0.13	1	0.79	0.36	0	1.43	-6.86	-6.86
	73	8.96	0.93	1	1.72	0	0	0.67	0	6.81	-8.99	-8.99	0	0	0	1.14	1	2.08	0.17	2	0.64	-14.71	-14.71	0	0	1	0	0	0	1	0	0	0	0
	74	0	0	1	0	0	0	1	0	0	0	0	0	0	1	0	0	0	1	0	0	0	0	0.05	0	0.19	0.79	0.81	0.73	0.37	0	7.01	-24.36	-24.24
M	75	0	0	1	0	0	0	1	0	0	0	0	0.35	0.35	0.71	44.14	0.29	10.46	0	1	7.31	-29.57	-26.81	0.24	0.01	0.01	2.64	0.99	0.08	0.58	0	28.51	-18.55	-18.55
A	76	0	0	1	0	0	0	1	0	0	0	0	0	0	0.04	0.55	0.96	1.29	0.27	1	0.29	-12.77	-12.77	1.57	0.11	0.9	10000	0.1	0.39	0.46	0	10534.6	-20.58	-20.31
T	77	0	0	1	0	0	0	1	0	0	0	0	0.5	0.04	0	0.76	1	0.13	0.56	0	0.53	-17.49	-17.49	5.7	0.62	1	1.2	0	0	0.67	0	25.16	-22.52	-22.52
U	78	0	0	0.52	6.84	0.48	1.75	0.21	0	5.89	-9.76	-9.51	0	0	0	0.23	1	0.45	0.44	0	0.13	-8.13	-8.13	0.16	0.01	0	0.87	1	0.3	0.49	0	9.79	-16.21	-16.21
R	79	0	0	0	0.7	1	1.84	0.2	0	1.26	-11.69	-11.69	2.12	0.3	0.83	7.95	0.17	0.39	0.46	0	1.33	-20.04	-19.67	0	0	0	0.17	1	0.73	0.37	0	1.84	-5.43	-5.43
E	80	0.85	0.07	0	1.77	1	0.92	0.33	0	3.67	-62.88	-62.88	0.54	0	0.58	2.26	0.42	0.85	0.35	1	0.64	-17.23	-16.75	0	0	0.58	1.86	0.42	2.61	0.13	0	8.29	-18.68	-17.66
	81	1.77	0.49	1	0.6	0	0	0.67	0	1.89	-27.73	-27.73	0.62	0.31	0.87	17.84	0.13	0.77	0.36	1	1.63	-19.84	-18.46	0	0	1	0	0	0	1	0	0	0	0
P	82	0	0	0	3.38	1	3.34	0.09	3	6.07	-35.34	-35.34	3.2	2.78	0.87	2.64	0.13	0	0.67	0	2.19	-9.77	-9.77	0	0	1	0	0	0	1	0	0	0	0
E	83	0	0	0	2.49	1	2.7	0.13	1	4.47	-29.38	-29.39	0.17	0.01	0	0.98	1	0.25	0.51	1	0.59	-16.74	-16.74	0	0	1	0	0	0	1	0	0	0	0
P	84	0	0	0.52	7.12	0.48	1.35	0.26	2	6.13	-26.46	-25.78	0	0	0.83	2.62	0.17	1.16	0.29	1	0.26	-11.03	-9.92	0	0	1	0	0	0	1	0	0	0	0
T	85	0	0	1	0	0	0	1	0	0	0	0	0.5	0.04	0	1.79	1	1.4	0.25	0	1.1	-22	-22	0	0	0	0.62	1	1.07	0.31	0	6.63	-11.08	-11.08
I	86	8.52	4.4	0.85	4.77	0.15	0	0.67	0	12.89	-9.7	-9.7	0.63	0.05	0	1.93	1	0.66	0.39	0	1.21	-22.3	-22.3	0.41	0.03	0	1.11	1	0.13	0.56	1	13.15	-35.39	-35.39
D	87	0	0	0.78	102.52	0.22	0.61	0.4	0	40.67	-8.91	-8.6	5.2	0.16	0.54	4.56	0.46	0	0.67	0	2.27	-13.77	-13.46	0.15	0.1	0.63	6.12	0.37	4.05	0.06	2	25.24	-75.14	-72.94
E	88	0	0	0	8.5	1	0.52	0.43	0	15.25	-10.77	-10.77	0.54	0	0.75	8.5	0.25	4.28	0.05	2	1.3	-19.72	-17.08	0.27	0.27	0.65	6.01	0.35	8.16	0.01	1	25.2	-130.25	-127.18
	89	0	0	0	13.94	1	1.01	0.32	1	25.02	-17.99	-17.99	0	0	0.26	2.2	0.74	5.56	0.03	1	0.91	-17.07	-17	3.78	0.34	0.8	1.9	0.2	0	0.67	0	19.19	-112.05	-111.77
	90	12.06	0.38	1	2.02	0	0	0.67	0	7.6	-12.4	-12.4	3.65	0.3	0	3.88	1	0	0.67	0	2.91	-27.31	-27.31	0.49	0.04	0	0.78	1	0.92	0.33	1	9.86	-145.13	-145.14
	91	1.75	0.54	0.6	9.61	0.4	2.12	0.17	0	8.48	-58.27	-57.05	1.49	0.6	0.61	18.3	0.39	0.87	0.34	0	4.49	-32.98	-31.69	0.3	0.04	0.55	50.94	0.45	4.4	0.05	5	245.64	-155.44	-151.84
	92	0.5	0.04	0	1.16	1	0.63	0.4	1	2.37	-36.41	-36.41	2.28	0.81	0.88	2.84	0.12	0	0.65	0	1.05	-23.11	-23.08	0	0	0	2.43	1	0.81	0.36	0	25.83	-12.72	-12.72
	93	0.63	0.63	0.88	469.45	0.12	5.44	0.03	0	98.45	-56.5	-53.86	4.31	2.33	0.86	2.4	0.14	0	0.67	0	2.17	-26.63	-26.63	0	0	0.01	0.31	0.99	0.76	0.37	0	3.3	-5.27	-5.27
	94	2.75	0.33	0.49	4.05	0.51	0	0.67	0	5.55	-49.57	-48.99	8.57	4.75	0.85	4.93	0.15	0	0.67	0	4.4	-29.61	-29.61	0	0	1	0	0	0	1	0	0	0	0
	95	4.24	0.42	0.82	10.67	0.18	0.36	0.47	0	6.54	-49.76	-48.42	4.57	3.52	0.87	4.13	0.13	0	0.67	0	2.93	-29.62	-29.62	1.82	0.55	1	0.93	0	0	0.67	0	11.75	-141.82	-141.82
	96	0.29	0	1	0.09	0	0	0.67	0	0.16	-5.36	-5.36	0	0	0	1.05	1	1.59	0.23	2	0.59	-17.01	-17.01	0.83	0.07	0.41	5.46	0.59	2.36	0.15	1	37.48	-165.91	-161.69
	97	0.31	0.31	0.77	15.02	0.23	4.92	0.04	0	6.73	-41.12	-39.14	0.39	0.39	0.76	25.31	0.24	6.41	0.02	1	3.7	-26.72	-24.51	0.77	0.05	0	0.85	1	0.02	0.63	0	11.5	-134.41	-134.42
	98	4693.21	0.22	0.77	2.89	0.23	0	0.67	0	2694.21	-39.18	-38.31	283.61	6.21	0.79	6.87	0.21	0	0.67	0	60.52	-16.94	-16.94	0.05	0	0	0.68	1	0.17	0.54	0	7.38	-8.68	-8.68
	99	3.3	0	0.94	3.12	0.06	0	0.67	0	2.23	-21.13	-18.79	0	0	0	2.27	1	0.14	0.55	1	1.28	-15.3	-15.3	0	0	0	4.24	1	5.34	0.03	7	45.08	-152.41	-152.41
	100	0.86	0.69	0.9	0.82	0.1	0	0.67	0	1.76	-46.23	-46.23	5.29	2.4	0.92	2.36	0.08	0	0.67	0	2.4	-26.05	-26.05	2.44	0.63	1	0.96	0	0	0.67	0	14.69	-134.33	-134.33
	101	2.37	1.86	0.93	1.91	0.07	0	0.67	0	4.71	-34.55	-34.55	1.96	0	0.87	6.73	0.13	0.62	0.4	1	0.87	-19.32	-17.37	0.26	0.11	0.65	3.18	0.35	6.04	0.02	1	13.46	-120.43	-116.43
	102	0	0	0	3.54	1	-0.01	0.67	0	6.36	-17.96	-17.96	0	0	1	0	0	0	1	0	0	0	0	0.47	0	0.76	1.2	0.24	0.16	0.55	1	4.54	-17.4	-16.68
	103	0	0	0.61	5.18	0.39	1.46	0.24	1	3.64	-21.31	-21	0	0	1	0	0	0	1	0	0	0	0	0.82	0.82	0.94	0.68	0.06	0	0.67	0	11.34	-119.71	-119.71
	104	1.79	0.1	0	2.32	1	0	0.67	0	5.2	-19.66	-19.67	0	0	1	0	0	0	1	0	0	0	0	0.19	0.19	0.36	5.63	0.64	3.45	0.08	0	39.5	-117.23	-116.22
	105	1	0.95	0.89	0.94	0.11	0	0.67	0	2.28	-56.93	-56.93	0	0	1	0	0	0	1	0	0	0	0	1.69	0.51	0.9	1.43	0.1	0	0.67	0	11.9	-109.11	-109.11
	106	0.32	0.02	0	1.96	1	1.37	0.26	2	3.7	-41.78	-41.78	0	0	1	0	0	0	1	0	0	0	0	0.68	0.34	0.5	1.79	0.5	0.09	0.58	0	13.48	-128.69	-128.12
	107	0.45	0	0.15	1.54	0.85	1.72	0.21	1	2.6	-46.01	-45.89												1.57	0.86	1	0.64	0	0	0.67	0	14.21	-112.03	-112.03
	108	0	0	0.5	2.86	0.5	6.41	0.02	3	2.56	-41.78	-40.03												4.83	0.3	0.82	380.99	0.18	1.51	0.24	0	747.91	-117.42	-114.35
	109	4.45	0.98	0.98	2.32	0.02	0	0.67	0	4.35	-37.68	-37.69												0.24	0.02	0	0.58	1	1.17	0.29	0	6.96	-90.85	-90.85
	110	24.64	0	0.81	0	0.19	0	0.67	0	14.14	-3.3	-3.3												0.93	0.65	0.95	0.6	0.05	0	0.67	0	9.92	-109.85	-109.86
	111	0	0	0.59	1.29	0.41	1.05	0.31	1	0.95	-10.27	-10.11												3.97	0.72	0.82	4.08	0.18	0	0.67	0	27.14	-93.73	-93.59
	112	0	0	1	0	0	0	1	0	0	0	0												0.86	0.46	0.85	26.69	0.15	2.09	0.17	0	50.45	-85.89	-84.84
	113	0	0	0	1.7	1	0.54	0.42	0	3.05	-5.85	-5.86												0.33	0.02	0	2.03	1	1.88	0.19	2	22.65	-81.82	-81.82
	114	2.19	1.01	0.97	0.83	0.03	0	0.67	0	3.06	-39.6	-39.6												0	0	0	0.11	1	0.27	0.5	0	1.15	-7.44	-7.44
	115	0.57	0.11	0.37	3.33	0.63	1.24	0.28	2	4.15	-45.03	-44.73												0	0	1	0	0	0	1	0	0	0	0
	116	1.4	0	0.72	15.99	0.28	3.9	0.07	7	8.93	-55.43	-46.47												0.66	0	0.27	1.27	0.73	0.19	0.53	0	11.97	-21.65	-21.4
	117	0.5	0	1	0.29	0	0	0.67	0	0.29	-7.97	-7.97												6.47	0.35	1	1.34	0	0	0.67	0	24.84	-60.51	-60.51
	118	0	0	0	1.57	1	4.96	0.04	3	2.82	-38.1	-38.1												0.49	0	0.11	1.14	0.89	0.64	0.39	2	12.28	-68.76	-68.65
	119	6.11	1.97	1	2.07	0	0	0.67	0	7.04	-33.48	-33.48												1.45	0.58	1	0.59	0	0	0.67	0	10.92	-64.47	-64.47
	120	2.04	0.47	1	0.85	0	0	0.67	0	2.02	-27.36	-27.36												2.13	0.45	1	1.09	0	0	0.67	0	11.72	-42.47	-42.47
	121	0	0	0.62	6.56	0.38	2.23	0.16	1	4.48	-25.41	-24.51												1.15	0.44	1	0.6	0	0	0.67	0	8.44	-41.68	-41.68
	122	1.22	0.92	0.96	0.88	0.04	0	0.67	0	2.34	-23.74	-23.74												0.63	0.34	0.51	1.07	0.49	0.03	0.62	0	9.43	-31.03	-31.01
	123	0	0	0	2.16	1	0.54	0.42	0	3.88	-14.95	-14.95												0.19	0.02	0	1.24	1	1.21	0.28	0	13.75	-28.36	-28.36
	124	0	0	0.01	2.81	0.99	-1.37	0.67	0	4.99	-15.84	-15.84												10.3	0.43	0.93	1.57	0.07	0	0.67	0	38.9	-16.64	-16.64
	125	0	0	1	0	0	0	1	0	0	0	0												0	0	0	0.51	1	0.12	0.56	0	5.46	-9.87	-9.87
	126	0	0	1	0	0	0	1	0	0	0	0												0	0	1	0	0	0	1	0	0	0	0
	127	0	0	1	0	0	0	1	0	0	0	0												0	0	1	0	0	0	1	0	0	0	0
	128	0	0	1	0	0	0	1	0	0	0	0												0	0	0	0.25	1	0.41	0.46	0	2.64	-6.35	-6.35
	129	0	0	1	0	0	0	1	0	0	0	0												0.13	0	0.89	0	0.11	0	0.67	0	0.43	-7.77	-7.77
	130	0	0	1	0	0	0	1	0	0	0	0
